# Supplementary material for: No pervasive relationship between species size and local abundance trends
Source: Nat Ecol Evol. 2021 Dec 30;6(2):140–4. doi: 10.1038/s41559-021-01624-8 (PMC8825279; doi:10.1038/s41559-021-01624-8)
Supplement: Supplementary file 4 — Core results table, including study IDs and references. [file 41559_2021_1624_MOESM4_ESM.csv]

Trait tested	ID	Tau	Study Title	Citation	CENT_LAT	CENT_LONG	ABUNDANCE_TYPE	BIOMASS_TYPE
Amniotes: Adult body mass	419	-0.33333333333333337	Data collected aboard cruises off the coast of the Western Antarctic Penninsula	Fraser, W. (2014) “At-sea seabird censuses. Data on the species encountered (including marine mammals), their abundance, distribution and behavior. Data collected aboard cruises off the coast of the Western Antarctic Peninsula, 1993 - present”. Palmer Station Antarctica LTER. Available at: http://dx.doi.org/10.6073/pasta/e3871e749fa737dd94d5a269ac90e8ce, accessed 2016.	-64.77	-64.05	Count	NA
Amniotes: Adult body mass	321	-0.2727272727272727	Small Mammal Exclosure Study. Jornada LTER. SMES rodent trapping data	Lightfoot, D. & Schooley, R. L. “SMES rodent trapping data, Small Mammal Exclosure Study”. Jornada LTER. Available at: http://jornada.nmsu.edu/sites/jornada.nmsu.edu/files/data_files/JornadaStudy_086_smes_rodent_trapping_data_0.csv, accessed 2016.	32.550335	-106.811564	Count	Weight
Amniotes: Adult body mass	46	-0.2222222222222223	Skokholm Bird Observatory	Williamson, M. (1983) The Land-Bird Community of Skokholm: Ordination and Turnover. Oikos, 41, 378–384.	51.698	-5.277	Count	NA
Amniotes: Adult body mass	59	-0.2	Long-term monitoring and experimental manipulation of a Chihuahuan Desert ecosystem near Portal. Arizona. USA	Ernest, S., Valone, T.J. & Brown, J.H. (2009) Long?term monitoring and experimental manipulation of a Chihuahuan Desert ecosystem near Portal, Arizona, USA. Ecology, 90, 1708-1708.	30.3226	-103.501	Count	NA
Amniotes: Adult body mass	440	-0.17647058823529416	Long-term dynamics of bird populations in pine-birch forests of Ilmen Nature Reserve during the breeding period individuals / km2	Zakharov, V. D. (1998) Biodiversity of bird population of terrestrial habitats in Southern Ural. Miass: IGZ, Ural Branch of Russian Academy of Sciences,158 p.	54.504083	60.293995	Density	NA
Amniotes: Adult body mass	319	-0.15555555555555556	Effects of rangeland management on community dynamics of herpetofauna to the tallgrass prairie	Wilgers, D. J., Horne, E. A., Sandercock, B. K. & Volkmann, A. W. (2006) Effects of rangeland management on community dynamics of the herpetofauna of the tallgrass prairie. Herpetologica, 62, 378–388.	37.25	-96.71666	Count	NA
Amniotes: Adult body mass	358	-0.14285714285714285	Neotropical Migratory Bird Communities in a Developing Pine Plantation	Dickson, J.G., Conner, R.N. & Williamson, J.H. (1993) Neotropical migratory bird communities in a developing pine plantation. Procedings on the Annual Conference. SEAFWA, 47, 439-446.	31.58333	-94.81666	Density	NA
Amniotes: Adult body mass	195	-0.04445592221512943	Breeding birds survey North America	USGS Patuxent Wildlife Research Center “North American Breeding Bird Survey” ftp data set, version 2014.0. Available at: ftp://ftpext.usgs.gov/pub/er/md/laurel/BBS/DataFiles/, accessed 2013.	40.809241	-96.187269	Count	NA
Amniotes: Adult body mass	217	-0.03433955919288911	Landbird Monitoring Program (UMT-LBMP)	USFS “Landbird Monitoring Program (UMT-LBMP).” US Forest Service. Available at: http://www.avianknowledge.net/, accessed 2012.	46.828888	-109.981603	Count	NA
Amniotes: Adult body mass	516	-0.03248786778864122	A large-scale fragmentation experiment for Neotropical bats	Rocha, R. (2017) Tropical forest fragmentation: effects on the spatio-temporal dynamics of its bat communities. PhD Thesis, University of Lisbon, Lisbon, Portugal.	-2.386381	-59.918769	Count	NA
Amniotes: Adult body mass	516	-0.03248786778864122	A large-scale fragmentation experiment for Neotropical bats	Rocha, R., López-Baucells, A., Farneda, F.Z., Groenenberg, M., Bobrowiec, P.E.D., Cabeza, M., Palmeirim, J.M. & Meyer, C.F.J. (2017) Consequences of a large-scale fragmentation experiment for Neotropical bats: disentangling the relative importance of local and landscape-scale effects. Landscape Ecology, 32, 31-45.	-2.386381	-59.918769	Count	NA
Amniotes: Adult body mass	516	-0.03248786778864122	A large-scale fragmentation experiment for Neotropical bats	Sampaio, E.M., Kalko, E.K., Bernard, E., Rodríguez-Herrera, B. & Handley, C.O. (2003) A biodiversity assessment of bats (Chiroptera) in a tropical lowland rainforest of Central Amazonia, including methodological and conservation considerations. Studies on Neotropical fauna and environment, 38, 17-31.	-2.386381	-59.918769	Count	NA
Amniotes: Adult body mass	516	-0.03248786778864122	A large-scale fragmentation experiment for Neotropical bats	Farneda, F.Z., Rocha, R., López-Baucells, A., Sampaio, E.M., Palmeirim, J.M., Bobrowiec, P.E., Grelle, C.E. & Meyer, C.F. (2018) Functional recovery of Amazonian bat assemblages following secondary forest succession. Biological Conservation, 218, 192-199.	-2.386381	-59.918769	Count	NA
Amniotes: Adult body mass	516	-0.03248786778864122	A large-scale fragmentation experiment for Neotropical bats	Rocha, R., Ovaskainen, O., López-Baucells, A., Farneda, F.Z., Sampaio, E.M., Bobrowiec, P.E.D., Cabeza, M., Palmeirim, J.M. & Meyer, C.F.J. (2018) Secondary forest regeneration benefits old-growth specialist bats in a fragmented tropical landscape. Scientific Reports, 8, 3819.	-2.386381	-59.918769	Count	NA
Amniotes: Adult body mass	374	-0.03151244700563319	Monitoring site 1000 Shorebird Survey	Monitoring Site 1000 Project, Biodiversity Center, Ministry of Environment of Japan (2013) “Monitoring site 1000 Shorebird Survey” (ShorebirdsDatapackage2012.zip, downloaded from http://www.biodic.go.jp/moni1000/ findings/data/index.html). Accessed 2016.	35.961249	136.046062	Count	NA
Amniotes: Adult body mass	312	-0.0303030303030303	Stability in a Multi-Species Assemblage of Large Herbivores in East Africa	Prins, H. H. T. & Douglas-Hamilton, I. (1990) Stability in a Multi-Species Assemblage of Large Herbivores in East Africa. Oecologia, 83, 392–400.	3.5	35.75	Count	NA
Amniotes: Adult body mass	339	0	Species trends turnover and composition of a woodland bird community in southern Sweden during a period of 57 years.	Svensson, S., Thorner, A. M. & Nyholm, N. E. I. (2010) Species trends, turnover and composition of a woodland bird community in southern Sweden during a period of 57 years. Ornis Svecica 20, 31–44.	55.71667	13.33333	Count	NA
Amniotes: Adult body mass	366	0	Small Mammal Exclosure Study (SMES)	Lightfoot, D. “Small Mammal Exclosure Study (SMES)”. Sevilleta Long Term Ecological Research Program. Available at: http://sev.lternet.edu/content/small-mammal-exclosure-study-smes-0, accessed 2016.	34.35	-106.88	Count	NA
Amniotes: Adult body mass	420	0	Species composition and population fluctuations of alpine bird communities during 38 years in the Scandinavian mountain range	Svensson, S. (2006) Species composition and population fluctuations of alpine bird communities during 38 years in the Scandinavian mountain range. Ornis Svecica, 16(4), 183–210.	67.077	17.435	Count	NA
Amniotes: Adult body mass	41	0.00284900284900284	Time and space and the variation of species	Preston, F. W. (1960) Time and Space and the Variation of Species. Ecology, 41, 611–627.	39.5	-82.48	Count	NA
Amniotes: Adult body mass	275	0.01098901098901099	Response of an urban remnant reptile community to summer wildfire	Davis, R. A. & Doherty, T. S. (2015) Rapid Recovery of an Urban Remnant Reptile Community following Summer Wildfire. PLoS ONE 10(5), e0127925. doi: 10.1371/journal.pone.0127925.	-31.967534	115.83329	Count	Size
Amniotes: Adult body mass	381	0.01526762041381148	Long-term sampling of a herpetofaunal assemblage on an isolated urban bushland	How, R.A. (1998) Long-term sampling of a herpetofaunal assemblage on an isolated urban bushland remnant, Bold Park, Perth. Journal of the Royal Society of Western Australia, 81, 143-148.	-31.9333	115.7666	Count	NA
Amniotes: Adult body mass	47	0.01818181818181818	Detection of Density-Dependent Effects in Annual Duck Censuses	Vickery, W. L. & Nudds, T. D. (1984) Detection of Density-Dependent Effects in Annual Duck Censuses. Ecology, 65, 96.	50.845447	-107.446257	Count	NA
Amniotes: Adult body mass	441	0.0503311699760467	Long-term dynamics of bird populations in birch forests of Ilmen Nature Reserve during the breeding period individuals / km2	Zakharov, V. D. (1998) Biodiversity of bird population of terrestrial habitats in Southern Ural. Miass: IGZ, Ural Branch of Russian Academy of Sciences,158 p.	54.504083	60.293995	Count	NA
Amniotes: Adult body mass	67	0.06666666666666668	Animal Demography Unit - Coordinated Waterbird Counts (CWAC) (AfrOBIS)	"Animal Demography Unit - Coordinated Waterbird Counts (CWAC) - AfrOBIS". Available at http://www.iobis.org/, accessed 2012.	-28.954467	24.950961	Count	NA
Amniotes: Adult body mass	166	0.07351190476190475	PIROP Northwest Atlantic 1965-1992 (SEAMAP)	"PIROP Northwest Atlantic 1965-1992 - OBIS SEAMAP". Available at: http://www.iobis.org/mapper/?dataset=2245, accessed 2012.	36.075242	-70.991806	Count	NA
Amniotes: Adult body mass	166	0.07351190476190475	PIROP Northwest Atlantic 1965-1992 (SEAMAP)	Brown, R.G., Nettleship, D.N., Germain, P., Tull, C.E. & Davis, T. (1975) Atlas of eastern Canadian seabirds.	36.075242	-70.991806	Count	NA
Amniotes: Adult body mass	166	0.07351190476190475	PIROP Northwest Atlantic 1965-1992 (SEAMAP)	Diamond, A., Gaston, A. & Brown, R. (1986) Converting PIROP Counts of Seabirds at Sea to Absolute Densities. Progress Notes No 164. Canadian Wildlife Service, Ottawa,	36.075242	-70.991806	Count	NA
Amniotes: Adult body mass	166	0.07351190476190475	PIROP Northwest Atlantic 1965-1992 (SEAMAP)	Halpin, P.N., Read, A.J., Fujioka, E., Best, B.D., Donnelly, B., Hazen, L.J., Kot, C., Urian, K., LaBrecque, E. & Dimatteo, A. (2009) OBIS-SEAMAP: The world data center for marine mammal, sea bird, and sea turtle distributions. Oceanography, 22, 104-115.	36.075242	-70.991806	Count	NA
Amniotes: Adult body mass	166	0.07351190476190475	PIROP Northwest Atlantic 1965-1992 (SEAMAP)	Huettmann, F. (1998) An ecological GIS research application for the northern Atlantic-The PIROP database software, environmental data sets and the role of the internet. In: Riekert W.-F. and Tochtermann K. (Eds.) Hypermedia im Umweltschutz Proceedings of Deutsche Gesellschaft für Informatik (GI) and Forschungsinstitut für anwendungsorientierte Wissensverarbeitung (FAW) Ulm. Umwelt-Informatik aktu…	36.075242	-70.991806	Count	NA
Amniotes: Adult body mass	166	0.07351190476190475	PIROP Northwest Atlantic 1965-1992 (SEAMAP)	Read, A., Halpin, P., Crowder, L., Best, B. & Fujioka, E. (2010) OBIS-SEAMAP: mapping marine mammals, birds and turtles. World Wide Web electronic publication. http://seamap. env. duke. Edu	36.075242	-70.991806	Count	NA
Amniotes: Adult body mass	373	0.08381618381618382	Village survey Medium and large mammal survey data	Monitoring Site 1000 Project, Biodiversity Center, Ministry of Environment of Japan (2014) “Monitoring site 1000 Village survey - Medium and large mammal survey data (2006-2012)” (SAT03zip, downloaded from http://www.biodic.go.jp/moni1000/findings/data/index.html). Accessed 2016.	37.071487	137.151876	Count	NA
Amniotes: Adult body mass	416	0.09523809523809525	Bird populations in east central Illinois. Fluctuations variations and development over a half-century	Kendeigh, S. C. (1982) Bird populations in east central Illinois: Fluctuations, variations, and development over a half-century. University of Illinois Press.	40.13333	-88.3	Density	NA
Amniotes: Adult body mass	56	0.10294117647058824	Small Mammal Mark-Recapture Population Dynamics at Core Research Sites	Friggens, M. (2008) "Sevilleta LTER Small Mammal Population Data", Albuquerque, NM: Sevilleta Long Term Ecological Research Site Database: SEV008. Available at: http://sev.lternet.edu/data/sev-8, accessed 2012.	34.2	-106.43	Count	Weight
Amniotes: Adult body mass	439	0.10294117647058824	Long-term dynamics of bird populations in pine forests of Ilmen Nature Reserve during the breeding period individuals / km2	Zakharov, V. D. (1998) Biodiversity of bird population of terrestrial habitats in Southern Ural. Miass: IGZ, Ural Branch of Russian Academy of Sciences,158 p.	54.504083	60.293995	Density	NA
Amniotes: Adult body mass	39	0.12380952380952384	Bird community dynamics in a temperate deciduous forest Long-term trends at Hubbard Brook	Holmes, R. T. & Sherry, T. W. (2001) Thirty-year bird population trends in an unfragmented temperate deciduous forest: the importance of habitat change. The Auk, 118, 589–610.	43.91	-71.75	Density	NA
Amniotes: Adult body mass	39	0.12380952380952384	Bird community dynamics in a temperate deciduous forest Long-term trends at Hubbard Brook	Holmes, R. T. & Sturges, F. W. (1975) Bird community dynamics and energetics in a northern hardwoods ecosystem. Journal of Animal Ecology, 44, 175–200.	43.91	-71.75	Density	NA
Amniotes: Adult body mass	39	0.12380952380952384	Bird community dynamics in a temperate deciduous forest Long-term trends at Hubbard Brook	Holmes, R. T. & Sherry, T. W. (1988) Assessing population trends of New Hampshire forest birds: Local versus regional patterns. The Auk, 105, 756–768.	43.91	-71.75	Density	NA
Amniotes: Adult body mass	39	0.12380952380952384	Bird community dynamics in a temperate deciduous forest Long-term trends at Hubbard Brook	Holmes, R. T., Sherry, T. W. & Sturges, F. W. (1986) Bird Community Dynamics in a Temperate Deciduous Forest: Long-Term Trends at Hubbard Brook. Ecological Monographs, 56, 201–220.	43.91	-71.75	Density	NA
Amniotes: Adult body mass	372	0.12923894258629504	Monitoring site 1000 Village survey - Bird survey data	Monitoring Site 1000 Project, Biodiversity Center, Ministry of Environment of Japan (2014) “Monitoring site 1000 Village survey - Bird survey data (2005-2012)” (SAT02.zip, downloaded from http://www.biodic.go.jp/moni1000/findings/data/index.html). Accessed 2016.	34.952002	134.975315	Count	NA
Amniotes: Adult body mass	361	0.14285714285714285	A long-term bird population study in an Appalachian spruce forest	Hall, G. A. (1984) A Long-Term Bird Population Study in an Appalachian Spruce Forest. The Wilson Bulletin, 96, 228–240.	38.61	-79.83472	Count	NA
Amniotes: Adult body mass	360	0.15404622206273028	Bialowieza National Park bird assemblage	Tomiałojć, L. & Wesołowski, T. (1994) Die Stabilität der Vogelgemeinschaft in einem Urwald der gemässigten Zone: Ergebnisse einer 15jährigen Studie aus dem Nationalpark von Białowieża (Polen). Beob, 91, 73-110.	52.716667	24.26666	NA	Weight
Amniotes: Adult body mass	360	0.15404622206273028	Bialowieza National Park bird assemblage	Tomiałojć, L. & Wesołowski, T. (1996) Structure of a primaeval forest bird community during 1970s and 1990s (Białowieża National Park, Poland). Acta Ornithologica, 31, 133-154.	52.716667	24.26666	NA	Weight
Amniotes: Adult body mass	360	0.15404622206273028	Bialowieza National Park bird assemblage	Tomiałojć, L., Wesołowski, T. & Walankiewicz, W. (1984) Breeding bird community of a primaeval temperate forest (Białowieża National Park, Poland). Acta ornithologica,	52.716667	24.26666	NA	Weight
Amniotes: Adult body mass	360	0.15404622206273028	Bialowieza National Park bird assemblage	Wesołowski, T., Mitrus, C., Czeszczewik, D. & Rowiński, P. (2010) Breeding bird dynamics in a primeval temperate forest over thirty-five years: variation and stability in the changing world. Acta Ornithologica, 45, 209-232.	52.716667	24.26666	NA	Weight
Amniotes: Adult body mass	360	0.15404622206273028	Bialowieza National Park bird assemblage	Wesołowski, T., Tomiałojć, L., Mitrus, C., Rowinski, P. & Czeszczewik, D. (2002) The breeding bird community of a primaeval temperate forest (Bialowieza National Park, Poland) at the end of the 20th century. Acta ornithologica, 37, 27-45.	52.716667	24.26666	NA	Weight
Amniotes: Adult body mass	360	0.15404622206273028	Bialowieza National Park bird assemblage	Wesołowski, T., Rowiński, P., Mitrus, C. & Czeszczewik, D. (2006) Breeding bird community of a primeval temperate forest (Białowieża National Park, Poland) at the beginning of the 21st century. Acta Ornithologica, 41, 55-70.	52.716667	24.26666	NA	Weight
Amniotes: Adult body mass	360	0.15404622206273028	Bialowieza National Park bird assemblage	Wesołowski, T., Czeszczewik, D., Hebda, G., Maziarz, M., Mitrus, C. & Rowiński, P. (2015) 40 years of breeding bird community dynamics in a primeval temperate forest (Białowieża National Park, Poland). Acta Ornithologica, 50, 95-120.	52.716667	24.26666	NA	Weight
Amniotes: Adult body mass	58	0.1794871794871795	Avian populations long-term monitoring dataset. San Juan. Puerto Rico Luquillo Long Term Ecological Research Site Database Grid points bird counts DBAS 23	Waide, R. B. (2010) “Bird abundance - point counts”. Long Term Ecological Research Network. Available at: http://dx.doi.org/10.6073/pasta/0d96957379936a038ebbbcc6135b2fab, accessed 2012.	18.19	-65.43	Count	NA
Amniotes: Adult body mass	58	0.1794871794871795	Avian populations long-term monitoring dataset. San Juan. Puerto Rico Luquillo Long Term Ecological Research Site Database Grid points bird counts DBAS 23	Waide, R. B. "Bird abundance - point counts, El Verde Field Station, Puerto Rico: Luquillo Long Term Ecological Research Site Database: Data Set 23". Available at: http:/luq.lternet.edu/data/luqmetadata23, accessed 2012.	18.19	-65.43	Count	NA
Amniotes: Adult body mass	414	0.18095238095238095	Bird populations in east central Illinois. Fluctuations variations and development over a half-century	Kendeigh, S. C. (1982) Bird populations in east central Illinois: Fluctuations, variations, and development over a half-century. University of Illinois Press.	39.98333	-88.65	Density	NA
Amniotes: Adult body mass	442	0.19079360274557003	Composition and abundance of bird species in the village Matabay in June 1980-1985 (absolute indicators (area 025 km2))	Berezovikov, N.N. (2004) The birds of settlements in Markakol Depression (Southern Altai). Russian Ornithological Journal, 249, 3-15.	48.66874	85.65439	Count	NA
Amniotes: Adult body mass	363	0.2087912087912088	The 37-year dynamics of a subalpine bird community with special emphasis on the influence of environmental temperature and Epirrita autumnata cycles.	Enemar, A., Sjöstrand, B. E., Andersson, G. Ö. & von Proschwitz, T. (2004) The 37-year dynamics of a subalpine passerine bird community, with special emphasis on the influence of environmental temperature and Epirrita autumnata cycles. Ornis Svecica, 14, 63–106.	65.968055	16.31666	Count	NA
Amniotes: Adult body mass	415	0.22666666666666663	Bird populations in east central Illinois. Fluctuations variations and development over a half-century	Kendeigh, S. C. (1982) Bird populations in east central Illinois: Fluctuations, variations, and development over a half-century. University of Illinois Press.	40.13333	-88.3	Density	NA
Amniotes: Adult body mass	475	0.2285714285714286	Structure and dynamics of a passerine bird community in a spruce-dominated boreal forest	Hogstad, O. (1993) Structure and dynamics of a passerine bird community in a spruce-dominated boreal forest. A 12-year study. Annales Zoologici Fennici, 30, 43-54.	63.41667	10.5	Count	NA
Amniotes: Adult body mass	311	0.3333333333333333	Seasonal summary of numbers of small mammals on 14 LTER traplines in prairie habitats at Konza Prairie	Kaufman, D.W. Seasonal summary of numbers of small mammals on 14 LTER traplines in prairie habitats at Konza Prairie. Konza Prairie Long-Term Ecological Research. Available at: http://lter.konza.ksu.edu/content/csm01-seasonal-summary-numbers-small-mammals-14-lter-traplines-prairie-habitats-konza, accessed 2016.	39.083333	-96.583333	Count	NA
Amniotes: Adult body mass	327	0.3333333333333333	Fray Jorge Small Mammals 1989-2005	Kelt, D. A., Meserve, P. L., Gutiérrez, J. R., Milstead, W. B. & Previtali, M. A. (2013) Long-term monitoring of mammals in the face of biotic and abiotic influences at a semiarid site in north-central Chile. Ecology, 94, 977. doi:10.1890/12-1811.1.	-30.6	-71.7	Count	Weight
Amniotes: Adult body mass	91	0.3999999999999999	Baltic seabirds transect surveys	"Baltic Seabirds Transect Surveys", Institute of Ecology of Vilnius University - OBIS-SEAMAP. Available at: http://www.emodnet-biology.eu/component/imis/?module=dataset&dasid=1971, accessed 2012.	57.038966	20.555517	Count	NA
Amniotes: Adult body mass	308	0.42857142857142855	Powdermill Nature Reserve monitored small mammal populations from 1979-1999.	Merritt, J. (1999) Long Term Mammal Data from Powdermill Biological Station 1979-1999. Environmental Data Initiative. Available at: http://dx.doi.org/10.6073/pasta/83c888854e239a79597999895bb61cfe, accessed 2016.	40.170741	-79.260178	Count	Weight
Amniotes: Adult body mass	316	0.4666666666666667	Lizard pitfall trap data (LTER-II LTER-III)	Lightfoot, D. (2013) “Lizard pitfall trap data (LTER-II, LTER-III)”. Jornada Basin LTER. Available at: http://jornada.nmsu.edu/lter/dataset/49821/view, accessed 2016.	32.62	-106.74	Count	Weight
Amniotes: Adult body mass	413	0.5151515151515151	Bird populations in east central Illinois. Fluctuations variations and development over a half-century	Kendeigh, S. C. (1982) Bird populations in east central Illinois: Fluctuations, variations, and development over a half-century. University of Illinois Press.	39.98333	-88.65	Density	NA
Marine: Body Length	78	-0.2147798707442726	IOW Macrozoobenthos monitoring Baltic Sea (1980-2005) (EurOBIS)	Zettler, M.L. (2005) Macrozoobenthos baltic sea (1980-2005) as part of the IOW-Monitoring. Institut für Ostseeforschung Warnemünde, Germany. Available at: http://www.iobis.org/mapper/?dataset=2289, accessed 2012.	56.729642	18.236359	Count	NA
Marine: Body Length	97	-0.19999999999999996	Archives of the Arctic Seas Zooplankton (ARC)	Markhaseva, E.L., Golikov, A.A., Agapova, T.A. & Beig, A.A. (1985) Archives of the Arctic Seas Zooplankton. Available at: http://www.iobis.org/mapper/?dataset=4470, accessed 2012.	72.739441	10.694448	Count	NA
Marine: Body Length	183	-0.19999999999999996	DFO Maritimes Research Vessel Trawl Surveys Invertebrate Observations (OBIS Canada)	Tremblay, J.M. & Branton, B. (2007) DFO Maritimes Research Vessel Trawl Surveys, OBIS Canada Digital Collections. Bedford Institute of Oceanography, Dartmouth, Nova Scotia, Canada, OBIS Canada.	43.776648	-63.751421	Count	NA
Marine: Body Length	431	-0.19999999999999996	The New Zealand Freshwater Fish Database - Traps- Gee Minnow traps	NIWA “The New Zealand Freshwater Fish Database”. Available at: https://www.niwa.co.nz/our-services/online-services/freshwater-fish-database, accessed 2016.	-40.633637	172.449936	Count	NA
Marine: Body Length	428	-0.19573711641263167	Long term monitoring of fish abundances from coastal SKagerrak	Barceló, C., Ciannelli, L., Olsen, E.M., Johannessen, T. & Knutsen, H. (2016) Eight decades of sampling reveal a contemporary novel fish assemblage in coastal nursery habitats. Global change biology, 22, 1155-1167.	58.95856	9.768152	Count	NA
Marine: Body Length	428	-0.19573711641263167	Long term monitoring of fish abundances from coastal SKagerrak	Olsen, E. M., Carlson, S. M., Gjøsæter, J. & Stenseth, N. C. (2009) Nine decades of decreasing phenotypic variability in Atlantic cod. Ecology Letters, 12, 622–631. doi:10.1111/j.1461-0248.2009.01311.x	58.95856	9.768152	Count	NA
Marine: Body Length	428	-0.19573711641263167	Long term monitoring of fish abundances from coastal SKagerrak	Rogers, L. A., Stige, L. C., Olsen, E. M., Knutsen, H., Chan, K.-S. & Stenseth, N. C. (2011) Climate and population density drive changes in cod body size throughout a century on the Norwegian coast. Proceedings of the National Academy of Sciences, 108(5), 1961–1966.	58.95856	9.768152	Count	NA
Marine: Body Length	428	-0.19573711641263167	Long term monitoring of fish abundances from coastal SKagerrak	Stenseth, N. C., Bjørnstadf, O. N., Falck, W, Fromentin, J. M., Gjøsieter, J. & Gray, J. S. (1999) Dynamics of coastal cod populations: intra-and intercohort density dependence and stochastic processes. Proceedings of the Royal Society of London B: Biological Sciences, 266(1429), 1645–1654.	58.95856	9.768152	Count	NA
Marine: Body Length	190	-0.1826537765006029	St. Croix. USVI Fish Assessment and Monitoring Data (2002 - Present) (NOAA-CCMA)	"St. Croix, USVI Fish Assessment and Monitoring Data (2002 - Present)", (2007) Silver Spring, MD Publisher: NOAAs Ocean Service, National Centers for Coastal Ocean Science (NCCOS). National Oceanic and Atmospheric Association (NOAA)-National Ocean Service (NOS)-National Centers for Coastal Ocean Science (NCCOS)-Center for Coastal Monitoring and Assessment (CCMA)-Biogeography Team. Available at: h…	17.756969	-64.604258	Count	NA
Marine: Body Length	123	-0.159309469063324	Maine Department of Marine Resources Inshore Trawl Survey 2000?2009 (OBIS-USA)	Sherman, S. (2010) "Maine Department of Marine Resources Inshore Trawl Survey, 2000 – 2009". Maine Department of Marine Resources, Maine. Available at: http://www.usgs.gov/obis-usa/data_search_and_access/datasets.html, accessed 2012.	43.891199	-68.940737	Count	Weight
Marine: Body Length	119	-0.123804899719596	DFO Maritimes Research Vessel Trawl Surveys Fish Observations (OBIS Canada)	Clark, D. & Branton, B. (2007) DFO Maritimes Research Vessel Trawl Surveys, OBIS Canada Digital Collections. Bedford Institute of Oceanography, Dartmouth, Nova Scotia, Canada, OBIS Canada,	43.987425	-63.669701	Count	Weight
Marine: Body Length	467	-0.10636620648653616	Spatial and temporal organisation of a coastal lagoon fish community	Pombo, L. & Rebelo, J. E. (2002) Spatial and temporal organization of a coastal lagoon fish community-Ria de Aveiro, Portugal. Cybium, 26(3), 185–196.	40.675834	-8.684562	Count	Weight
Marine: Body Length	467	-0.10636620648653616	Spatial and temporal organisation of a coastal lagoon fish community	Pombo, L., Elliott, M. I. & Rebelo, J. E. (2005) Environmental influences on fish assemblage distribution of an estuarine coastal lagoon, Ria de Aveiro (Portugal). Scientia Marina, 69(1), 143–159.	40.675834	-8.684562	Count	Weight
Marine: Body Length	467	-0.10636620648653616	Spatial and temporal organisation of a coastal lagoon fish community	Pombo, L., Rebelo, J. E. & Elliott, M. (2007) The structure, diversity and somatic production of the fish community in an estuarine coastal lagoon, Ria de Aveiro (Portugal). Hydrobiologia, 587(1), 253–268.	40.675834	-8.684562	Count	Weight
Marine: Body Length	467	-0.10636620648653616	Spatial and temporal organisation of a coastal lagoon fish community	Rebelo, J. E. (1992) The ichthyofauna and abiotic hydrological environment of the Ria de Aveiro, Portugal. Estuaries, 15(3), 403–413.	40.675834	-8.684562	Count	Weight
Marine: Body Length	252	-0.09977324263038548	MARMAP Blackfish Trap Survey 1990-2009	Reichert, M. (2010) “MARMAP Blackfish Trap Survey 1990-2009”. SCDNR/NOAA MARMAP Program. SCDNR MARMAP Aggregate Data Surveys. The Marine Resources Monitoring. Assessment. and Prediction (MARMAP) Program. Marine Resources Research Institute. South Carolina Department of Natural Resources USA. Available at: http://www.usgs.gov/obis-usa/. accessed 2013.	32.453878	-78.968171	Count	Weight
Marine: Body Length	295	-0.0888605501674071	Systematic global assessment of reef fish communities by the Reef Life Survey program	Edgar, G. J. & Stuart-Smith, R. D. (2014) Systematic global assessment of reef fish communities by the Reef Life Survey program. Nature Scientific Data 1, 140007. doi:10.1038/sdata.2014.7.	-33.051303	139.183766	Count	Weight
Marine: Body Length	212	-0.0870243459821244	MARMAP Yankee Trawl 1990-2009	Reichert, M. (2010) “MARMAP Yankee Trawl 1990-2009”. SCDNR/NOAA MARMAP Program, SCDNR MARMAP Aggregate data surveys, The Marine Resources Monitoring, Assessment, and Prediction (MARMAP) Program, Marine Resources Research Institute, South Carolina Department of Natural Resources USA. Available at: http://www.usgs.gov/obis-usa, accessed 2013.	31.940762	-78.825083	Count	Weight
Marine: Body Length	330	-0.08455687458226854	Over 75 years of zooplankton data from Australia	Davies, C. H., Armstrong, A. J., Baird, M., Coman, F., Edgar, S., Gaughan, D., Greenwood, J., Gusmão, F., Henschke, N., Koslow, J. A., Leterme, S. C., McKinnon, A. D., Miller, M., Pausina, S., Palomino, J. U., Roennfeldt, R.-L., Rothlisberg, P., Slotwinski, A., Strzelecki, J., Suthers, I. M., Swadling, K. M., Talbot, S., Tonks, M., Tranter, D. H., Young, J. W. & Richardson, A. J. (2014) Over 75 y…	-23.830553	136.449216	Density	NA
Marine: Body Length	466	-0.07827062627095448	Trawl Survey Data from Rockall Scotland (1986 - 2008)	Neat, F. & Campbell, N. (2011) Demersal fish diversity of the isolated Rockall plateau compared with the adjacent west coast shelf of Scotland. Biological Journal of the Linnean Society, 104, 138–147. doi:10.1111/j.1095-8312.2011.01699.x.	56.990544	-9.07255	Count	NA
Marine: Body Length	127	-0.07555239954900542	MARMAP Florida Antillean Trap Survey 1990-2009 (OBIS-USA)	Reichert, M. (2009) "MARMAP Florida Antillean Trap Survey 1990-2009”. SCDNR/NOAA MARMAP Program, SCDNR MARMAP Aggregate Data Surveys, The Marine Resources Monitoring, Assessment, and Prediction (MARMAP) Program, Marine Resources Research Institute, South Carolina Department of Natural Resources U.S.A.. Available at: http://www.usgs.gov/obis-usa/data_search_and_access/participants.html, accessed 2…	32.334695	-78.992262	Count	Weight
Marine: Body Length	213	-0.05898975859398198	Northeast Fisheries Science Center Bottom Trawl Survey Data (OBIS-USA)	"Northeast Fisheries Science Center Bottom Trawl Survey Data (OBIS-USA)." (2005) NOAA’s National Marine Fisheries Service (NMFS) Northeast Fisheries Science Center. Woods Hole, Massachusetts, USA. Available at: http://www.iobis.org/mapper/?dataset=1435, accessed 2013.	36.625131	-72.635974	Count	Weight
Marine: Body Length	500	-0.05511456576382876	Macrobenthos monitoring at long-term monitoring stations in the Belgian part of the North Sea from 2001 on	Institute of Agricultural and Fisheries research (ILVO), Belgium (2016) Macrobenthos monitoring at long-term monitoring stations in the Belgian part of the North Sea from 2001 on. Available at: http://dx.doi.org/10.14284/202, accessed 2016.	51.494523	2.812248	Density	NA
Marine: Body Length	180	-0.0549973255954274	ECNASAP - East Coast North America Strategic Assessment (OBIS Canada)	"East Coast North America Strategic Assessment Project, Groundfish Atlas for the East Coast of North America". Available at: http://www.iobis.org, accessed 2012.	37.770564	-50.792666	Count	NA
Marine: Body Length	438	-0.05166371143285436	Aceh WCS fish surveys	Hoey, A. “Aceh WCS fish surveys”. Accessed 2016.	5.764892	95.219244	Density	Weight
Marine: Body Length	290	-0.04846542968437054	CSIRO Marine Data Warehouse (OBIS Australia)	"CSIRO Marine Data Warehouse - OBIS Australia", CSIRO Division of Marine and Atmospheric Research (CMAR), Australia. Available at http://www.iobis.org, accessed 2012.	-25.812976	135.277583	Count	Weight
Marine: Body Length	271	-0.03387089774622062	Santa Barbara Coastal LTER	Reed, D. C. (2014a) “SBC LTER: Reef: Kelp forest community dynamics: Abundance and size of giant kelp (Macrocystis pyrifera), ongoing since 2000”. Santa Barbara Coastal LTER. Available at: http://sbc.lternet.edu/cgi-bin/showDataset.cgi?docid=knb-lter-sbc.18, accessed 2016. doi:10.6073/pasta/d90872297e30026b263a119d4f5bca9f	34.305653	-119.874919	Count	NA
Marine: Body Length	436	-0.019520906892422	Karimunjawa WCS fish survey	Hoey, A. “Karimunjawa WCS fish data”. Accessed 2016.	-5.819316	110.362535	Density	Weight
Marine: Body Length	125	-0.01611081888399957	MARMAP Chevron Trap Survey 1990-2009 (OBIS-USA)	Reichert, M. (2009) "MARMAP Chevron Trap Survey 1990-2009". SCDNR/NOAA MARMAP Program, SCDNR MARMAP Aggregate Data Surveys, The Marine Resources Monitoring, Assessment, and Prediction (MARMAP) Program, Marine Resources Research Institute, South Carolina Department of Natural Resources U.S.A.. Available at: http://www.usgs.gov/obis-usa/data_search_and_access/participants.html, accessed 2012.	31.441647	-78.848859	Count	Weight
Marine: Body Length	296	-0.0129107177533278	Systematic global assessment of reef fish communities by the Reef Life Survey program	Edgar, G. J. & Stuart-Smith, R. D. (2014) Systematic global assessment of reef fish communities by the Reef Life Survey program. Nature Scientific Data 1, 140007. doi:10.1038/sdata.2014.7.	-33.051303	139.183766	Count	NA
Marine: Body Length	148	-0.00485957697292371	South Western Pacific Regional OBIS Data provider for the NIWA Marine Biodata Information System (South Western Pacific OBIS)	"South Western Pacific Regional OBIS Data provider for the NIWA Marine Biodata Information System". Ocean Biogeographic Information System. Occurrence Dataset. Available at: https://doi.org/10.15468/zuuiyu, accessed 2012.	-42.407	172.26	NA	Weight
Marine: Body Length	374	-0.00386263833595639	Monitoring site 1000 Shorebird Survey	Monitoring Site 1000 Project, Biodiversity Center, Ministry of Environment of Japan (2013) “Monitoring site 1000 Shorebird Survey” (ShorebirdsDatapackage2012.zip, downloaded from http://www.biodic.go.jp/moni1000/ findings/data/index.html). Accessed 2016.	35.961249	136.046062	Count	NA
Marine: Body Length	121	-3.2350799128796453e-4	CRED Rapid Ecological Assessments of Fish Belt Transect Surveys and Fish Stationary Point Count Surveys in the Pacific Ocean 2000-2010 (OBIS-USA)	"CRED Towed-Diver Fish Biomass Surveys in the Pacific Ocean 2000-2010". (2011) Coral Reef Ecosystem Division (CRED), Pacific Island Fisheries Sciences Center, National Marine Fisheries Service. Available at: http://www.iobis.org/mapper/?dataset=1581, accessed 2012.	10.778	-169.454	Count	NA
Marine: Body Length	163	0.00130806806009956	North Pacific Groundfish Observer (North Pacific Research Board)	"The Observer Program database", accessed through the OBIS-USA North Pacific Groundfish Observer (North Pacific Research Board). Available at: http://www.iobis.org, accessed 2012.	56.5	-168.15	Count	Weight
Marine: Body Length	246	0.0031483865332753	Long-term monitoring dataset of fish assemblages impinged at nuclear power plants in northern Taiwan	Chen, H., Liao, Y.-C., Chen, C.-Y., Tsai, J.-I., Chen, L.-S. & Shao, K.-T. (2015) Long-term monitoring dataset of fish assemblages impinged at nuclear power plants in northern Taiwan. Scientific data, 2, 150071.	25.244306	121.624306	Count	NA
Marine: Body Length	176	0.00554785554415505	Atlantic Zone Monitoring Program Maritimes Region (AZMP) plankton datasets. In Fisheries and Oceans Canada - BioChem archive (OBIS Canada)	Kennedy, M. & Spry, J. (2011) Atlantic Zone Monitoring Program Maritimes Region plankton datasets. Fisheries and Oceans Canada-BioChem archive. OBIS Canada, Bedford Institute of Oceanography, Dartmouth, Nova Scotia, Canada.	45.073359	-60.564453	Count	Weight
Marine: Body Length	505	0.00738942434351918	Fish and marine invertebrates from the Israeli Eastern Mediterranean sea 1990-4, 2000, 2008-2012	Edelist, D., Rilov, G., Golani, D., Carlton, J.T. & Spanier, E. (2013) Restructuring the Sea: profound shifts in the world's most invaded marine ecosystem. Diversity and Distributions, 19, 69–77.	32.13292	34.668008	Count	NA
Marine: Body Length	501	0.01845202722330113	Epibenthos and demersal fish monitoring at long-term monitoring stations in the Belgian part of the North Sea	Institute of Agricultural and Fisheries research (ILVO), Belgium (2015) Epibenthos and demersal fish monitoring at long-term monitoring stations in the Belgian part of the North Sea. Available at: http://dx.doi.org/10.14284/54, accessed 2016.	51.529738	2.729548	Count	NA
Marine: Body Length	437	0.01889059084178949	Aceh WCS fish survey 2010 to 2016	Hoey, A. “Aceh WCS fish 2010-16”. Accessed 2016.	5.753012	95.279879	Density	Weight
Marine: Body Length	182	0.03315392477819733	Snow crab research trawl survey database (Southern Gulf of St. Lawrence. Gulf region. Canada) from 1988 to 2010 (OBIS Canada)	Wade, E. (2011) Snow crab research trawl survey database (Southern Gulf of St. Lawrence, Gulf region, Canada) from 1988 to 2010. OBIS Canada, Bedford Institute of Oceanography, Dartmouth, Nova Scotia, Canada,	47.480915	-62.76169	Count	NA
Marine: Body Length	99	0.03794603048733934	CSIRO Marine Data Warehouse (OBIS Australia)	"CSIRO Marine Data Warehouse - OBIS Australia", CSIRO Division of Marine and Atmospheric Research (CMAR), Australia. Available at http://www.iobis.org, accessed 2012.	-25.597857	134.025057	NA	Weight
Marine: Body Length	371	0.04624972900628803	Monitoring site 1000 coastal zone research - Algae survey transects	Monitoring Site 1000 Project, Biodiversity Center, Ministry of Environment of Japan (2015) “Monitoring site 1000 Coastal zone research - Algae survey” (MOB02.zip, downloaded from http://www.biodic.go.jp/moni1000/findings/data/index_file_algalbeds.html). Accessed 2016.	36.7054	137.264584	NA	Cover
Marine: Body Length	211	0.05677973986797517	MARMAP Fly Net 1990-2009	Reichert, M. (2010) “MARMAP Fly Net 1990-2009”. SCDNR/NOAA MARMAP Program, SCDNR MARMAP Aggregate Data Surveys, The Marine Resources Monitoring, Assessment, and Prediction (MARMAP) Program, Marine Resources Research Institute, South Carolina Department of Natural Resources USA. Available at: http://www.usgs.gov/obis-usa/, accessed 2013.	32.900962	-78.685508	Count	Weight
Marine: Body Length	189	0.06021819526707448	St. John. USVI Fish Assessment and Monitoring Data (2002 - Present) (NOAA-CCMA)	"St. John, USVI Fish Assessment and Monitoring Data (2002 - Present)", (2007) Silver Spring, MD Publisher: NOAAs Ocean Service, National Centers for Coastal Ocean Science (NCCOS). National Oceanic and Atmospheric Association (NOAA)-National Ocean Service (NOS)-National Centers for Coastal Ocean Science (NCCOS)-Center for Coastal Monitoring and Assessment (CCMA)-Biogeography Team. Available at: ht…	18.308752	-64.748777	Count	NA
Marine: Body Length	112	0.06059329907292628	NOAA Southeast Fishery Science Center (SEFSC) Commercial Pelagic Observer Program (POP) Data (SEFSC_POP)	"South Western Pacific Regional OBIS Data Asteroid Subset", NIWA (National Institute of Water and Atmospheric Research - New Zealand) MBIS (Marine Biodata Information System) accessed through South Western Pacific OBIS. Available at: http://www.iobis.org/mapper/?dataset=219, accessed 2012.	24.981493	-51.374069	Count	NA
Marine: Body Length	204	0.06331021161725431	MACROBEL Long term trends in the macrobenthos of the Belgian Continental Shelf	Degraer, S., Wittoeck, J., Appeltans, W., Cooreman, K., Deprez, T., Hillewaert, H., Hostens, K., Mees, J., Vanden Berghe, E. & Vincx, M. (2006) “Macrobel: Long term trends in the macrobenthos of the Belgian Continental Shelf.” Oostende, Belgium. Available at: http://www.emodnet-biology.eu/data-catalog?module=dataset&dasid=145, accessed 2013.	51.439215	2.682711	Count	NA
Marine: Body Length	499	0.06498025154093134	Macrobenthos monitoring at long-term monitoring stations in the Belgian part of the North Sea between 1979 and 1999	Institute of Agricultural and Fisheries research (ILVO), Belgium (2016) Macrobenthos monitoring at long-term monitoring stations in the Belgian part of the North Sea between 1979 and 1999. Available at: http://dx.doi.org/10.14284/201, accessed 2016.	51.484534	2.895343	Density	NA
Marine: Body Length	451	0.08839913921757278	Composition (%) and biomass (thous. tons) of fish species in Gulf of Anadyr in 2005-2012	Gavrilov, G. M. & Glebov, I. A. (2013) The composition and community structure of benthic fish in the economic zone of Russia Bering sea on the results of studies of “TINRO centr?” in 2005-2012 years. Modern problems of science and education, 11, 37–49.	64	-178	NA	Weight
Marine: Body Length	359	0.08983031690906101	SBC LTER Reef Kelp Forest Community Dynamics Fish abundance	Reed, D. C. (2014) “SBC LTER: Reef: Kelp Forest Community Dynamics: Fish abundance”. Santa Barbara Coastal LTER. Available at: doi:10.6073/pasta/e37ed29111b2fddffc08355252b8b8c7, accessed 2016.	34.308906	-119.874156	Count	NA
Marine: Body Length	45	0.11781158869544328	MCR LTER Coral Reef Long-term Population and Community Dynamics Fishes	Brooks, A.J. "MCR LTER: Coral Reef: Long-term Population and Community Dynamics: Fishes". Moorea Coral Reef. Available at: http://mcr.lternet.edu/cgi-bin/showDataset.cgi?docid=knb-lter-mcr.6, accessed 2012.	-17.5	-149	Count	Size
Marine: Body Length	45	0.11781158869544328	MCR LTER Coral Reef Long-term Population and Community Dynamics Fishes	Brooks, A.J. (2016) Moorea Coral Reef LTER: Coral Reef: Long-term Population and Community Dynamics: Fishes. Available at: knb-lter-mcr.6.54 doi:10.6073/pasta/d688610e536f54885a3c59d287f6c4c3, accessed 2016.	-17.5	-149	Count	Size
Marine: Body Length	143	0.1383399209486166	COPEPODA-ESPOBIS Data Base IMO-UdeC	Escribano, R., Manríquez, K. & Godoy, F. (2006) "Copepoda-COPAS Center (COPAS_CPD1) - Planktonic copepods from the Chilean Humboldt Current System - Eastern South Pacific Regional Node of OBIS (ESPOBIS)". Available at: http://www.iobis.org, accessed 2012.	-28.493581	-71.860312	Count	NA
Marine: Body Length	143	0.1383399209486166	COPEPODA-ESPOBIS Data Base IMO-UdeC	Hidalgo, P., Escribano, R., Vergara, O., Jorquera, E., Donoso, K. & Mendoza, P. (2010) Patterns of copepod diversity in the Chilean coastal upwelling system. Deep Sea Research Part II: Topical Studies in Oceanography, 57, 2089–2097.	-28.493581	-71.860312	Count	NA
Marine: Body Length	412	0.15064437240491052	Icthyoplankton data collected from Yenliao Bay in 6 stations northeast of Taiwan (1995-2000)	Hsieh, C.-H. “Icthyoplankton data collected from Yenliao Bay in 6 stations northeast of Taiwan (1995-2000)”. Ecoinformatics Lab, Institute of Oceanography National Taiwan University. Accessed 2016.	25.041666	121.941667	Density	NA
Marine: Body Length	430	0.17880090480744168	The New Zealand Freshwater Fish Database - Electric fishing - Backpack	NIWA “The New Zealand Freshwater Fish Database”. Available at: https://www.niwa.co.nz/our-services/online-services/freshwater-fish-database, accessed 2016.	-40.942837	172.499296	Count	NA
Marine: Body Length	511	0.19118033908984244	Demersal fish hauls from Guanabara Bay Brazil 2005-2015	Souza, G.B.G. & Vianna, M. "Demersal fish hauls from Guanabara Bay, Brazil 2005-2015". Accessed 2017.	-22.821245	-43.149249	Count	Weight
Marine: Body Length	452	0.23636363636363636	Year-to-year dynamics of total nekton biomass (thous. tons) in the upper epipelagic of the North-West Pacific in June-July of 2000s	Khoruzhiy, A. A. & Naydenko, S. V. (2014) Species structure and year-to-year dynamics of nekton biomass in the upper epipelagic layer of the Pacific waters at Kuril Islands in summer periods of the 2000s. Izv. TINRO, 176, 16–36.	47	160	NA	Weight
Marine: Body Length	365	0.24025227340350216	Hahei marine dataset (1997-2002)	Willis, T. “Hahei marine dataset (1997-2002), New Zealand fish”. Institute of Marine Sciences, University of Portsmouth. Accessed 2016.	-37.256487	176.325134	Count	NA
Marine: Body Length	349	0.2667567710046875	St. M polychaete species time-series	Laguionie-Marchais, C., Billett, D. S. M., Paterson, G. L. D., Ruhl, H. A., Soto, E. H., Smith, J. L. & Thatje, S. (2013) Inter-annual dynamics of abyssal polychaete communities in the North East Pacific and North East Atlantic-A family-level study. Deep-Sea Research Part I: Oceanographic Research Papers, 75, 175–186.	34.91799	-123.025626	Count	Weight
Marine: Body Length	349	0.2667567710046875	St. M polychaete species time-series	Laguionie-Marchais, C., Paterson, G. L. J., Bett, B. J., Smith, K. L. & Ruhl, H. A. (2016) Inter-annual species-level variations in an abyssal polychaete assemblage (Sta. M, NE Pacific, 4000 m). Progress in Oceanography, 140, 43–53.	34.91799	-123.025626	Count	Weight
Marine: Body Length	450	0.3263157894736843	Composition (%) and biomass (thous. tons) of fish species in Olyutorsky-Navarin area in 2005-2012	Gavrilov, G. M. & Glebov, I. A. (2013) The composition and community structure of benthic fish in the economic zone of Russia Bering sea on the results of studies of “TINRO centr?” in 2005-2012 years. Modern problems of science and education, 11, 37–49.	60.233333	168.35	NA	Weight
Plants: Maximum Height	398	-0.6910233190806425	Polom	Vrška, T., Král, K., Janík, D. & Adam, D. “Natural Forests of the Czech Republic”. Available at: http://naturalforests.cz/research, accessed 2016.	49.789846	15.752199	Count	Weight
Plants: Maximum Height	394	-0.5512459105263765	Zakova hora	Vrška, T., Král, K., Janík, D. & Adam, D. “Natural Forests of the Czech Republic”. Available at: http://naturalforests.cz/research, accessed 2016.	49.65469	15.990502	Count	Weight
Plants: Maximum Height	392	-0.4638168285219588	Stozec	Vrška, T., Král, K., Janík, D. & Adam, D. “Natural Forests of the Czech Republic”. Available at: http://naturalforests.cz/research, accessed 2016.	48.879723	13.835815	Count	Weight
Plants: Maximum Height	384	-0.43082021842766455	Cahnov-Soutok	Vrška, T., Král, K., Janík, D. & Adam, D. “Natural Forests of the Czech Republic”. Available at: http://naturalforests.cz/research, accessed 2016.	48.655242	16.94116	Count	Weight
Plants: Maximum Height	235	-0.34545454545454546	Forest Inventory of a Northern Hardwood Forest Watershed 5?	Battles, J.J., Fahey, T. & Cleavitt, N. (2003) “Forest Inventory of a Whole Tree Harvest: Hubbard Brook Experimental Forest Watershed 5, 1982, pre-harvest.” The Hubbard Brook Ecosystem Study LTER Program. Available at: http://www.hubbardbrook.org/data/dataset.php?id=36, accessed 2012.	43.953055	-71.735314	Count	Weight
Plants: Maximum Height	235	-0.34545454545454546	Forest Inventory of a Northern Hardwood Forest Watershed 5?	Battles, J.J., Fahey, T. & Cleavitt, N. (2013) “Forest Inventory of a Whole Tree Harvest: Hubbard Brook Experimental Forest Watershed 5, 1990, 7 years post-harvest.” The Hubbard Brook Ecosystem Study LTER Program. Available at: http://www.hubbardbrook.org/data/dataset.php?id=37, accessed 2016.	43.953055	-71.735314	Count	Weight
Plants: Maximum Height	235	-0.34545454545454546	Forest Inventory of a Northern Hardwood Forest Watershed 5?	Battles, J.J., Fahey, T. & Cleavitt, N. (2013b) “Forest Inventory of a Whole Tree Harvest: Hubbard Brook Experimental Forest Watershed 5, 1994, 10 years post-harvest.” The Hubbard Brook Ecosystem Study LTER Program. Available at: http://www.hubbardbrook.org/data/dataset.php?id=38, accessed 2016.	43.953055	-71.735314	Count	Weight
Plants: Maximum Height	235	-0.34545454545454546	Forest Inventory of a Northern Hardwood Forest Watershed 5?	Battles, J.J., Fahey, T. & Cleavitt, N. (2013c) “Forest Inventory of a Whole Tree Harvest: Hubbard Brook Experimental Forest Watershed 5, 1999, 15 years post-harvest.” The Hubbard Brook Ecosystem Study LTER Program. Available at: http://www.hubbardbrook.org/data/dataset.php?id=39, accessed 2016.	43.953055	-71.735314	Count	Weight
Plants: Maximum Height	18	-0.30771088758470067	Mapped quadrats in sagebrush steppe long-term data for analyzing demographic rates and plant to plant interactions	Zachmann, L., Moffet, C. & Adler, P. (2010) Mapped quadrats in sagebrush steppe: long-term data for analyzing demographic rates and plant–plant interactions. Ecology, 91, 3427.	44.33	-112.33	Count	NA
Plants: Maximum Height	481	-0.293902598732179	ITEX Dataset 3 - Bylot (Mesprairie and Mespolygon)	Elmendorf, S.C. (2012) Global Tundra Vegetation Change –30 years of plant abundance data from unmanipulated and experimentally-warmed plots. Available at: http://www.polardata.ca, accessed 2017. CCIN reference number 10786.	73.154112	-79.944419	NA	Cover
Plants: Maximum Height	481	-0.293902598732179	ITEX Dataset 3 - Bylot (Mesprairie and Mespolygon)	Elmendorf, S.C., Henry, G.H., Hollister, R.D., Björk, R.G., Bjorkman, A.D., Callaghan, T.V., Collier, L.S., Cooper, E.J., Cornelissen, J.H. & Day, T.A. (2012a) Global assessment of experimental climate warming on tundra vegetation: heterogeneity over space and time. Ecology letters, 15, 164–175.	73.154112	-79.944419	NA	Cover
Plants: Maximum Height	481	-0.293902598732179	ITEX Dataset 3 - Bylot (Mesprairie and Mespolygon)	Elmendorf, S.C., Henry, G.H., Hollister, R.D., Björk, R.G., Boulanger-Lapointe, N., Cooper, E.J., Cornelissen, J.H., Day, T.A., Dorrepaal, E. & Elumeeva, T.G. (2012b) Plot-scale evidence of tundra vegetation change and links to recent summer warming. Nature Climate Change, 2, 453–457.	73.154112	-79.944419	NA	Cover
Plants: Maximum Height	481	-0.293902598732179	ITEX Dataset 3 - Bylot (Mesprairie and Mespolygon)	Elmendorf, S.C., Henry, G.H., Hollister, R.D., Fosaa, A.M., Gould, W.A., Hermanutz, L., Hofgaard, A., Jónsdóttir, I.S., Jorgenson, J.C. & Lévesque, E. (2015) Experiment, monitoring, and gradient methods used to infer climate change effects on plant communities yield consistent patterns. Proceedings of the National Academy of Sciences, 112, 448–452.	73.154112	-79.944419	NA	Cover
Plants: Maximum Height	389	-0.2458506165013764	Ranspurk	Vrška, T., Král, K., Janík, D. & Adam, D. “Natural Forests of the Czech Republic”. Available at: http://naturalforests.cz/research, accessed 2016.	48.678817	16.948159	Count	Weight
Plants: Maximum Height	224	-0.18678979297311424	Experiment 133 - Effect of Burning Patterns on Vegetation in the Fish Lake Burn Compartments - Shrub Survey	Cavender-Bares, J. & Reich, P.B. (2012) Shocks to the system: community assembly of the oak savanna in a 40?year fire frequency experiment. Ecology, 93	45.4	-93.2	Count	NA
Plants: Maximum Height	224	-0.18678979297311424	Experiment 133 - Effect of Burning Patterns on Vegetation in the Fish Lake Burn Compartments - Shrub Survey	Reich, P., Wedin, D., Hobbie, S. & Davis, M. “Experiment 133 - Effect of Burning Patterns on Vegetation in the Fish Lake Burn Compartments - Shrub Survey”. Cedar Creek Ecosystem Science Reserve. Available at: http://www.cedarcreek.umn.edu/research/data/experiment?e133, accessed 2012.	45.4	-93.2	Count	NA
Plants: Maximum Height	502	-0.11111111111111112	Long-term tree demography in old-growth forests of Huron Mts, MI from permanent-plot censuses, 1962-2009	Woods, K. D. (2014) Multi-decade biomass dynamics in an old-growth hemlock-northern hardwood forest, Michigan, USA. PeerJ, 2, e598.	46.92	-88.026	Count	Size
Plants: Maximum Height	355	-0.07291106321593205	Plant Species Composition on Selected Watersheds at Konza Prairie	Hartnett, D.C. & Collins, S.L. (2016) PVC02 Plant Species Composition on Selected Watersheds at Konza Prairie. Environmental Data Initiative. Available at: http://dx.doi.org/10.6073/pasta/7b6df00de4d0fcecfd344c02de9f9c62, accessed 2017.	39.083333	-96.58333	NA	Cover
Plants: Maximum Height	396	-0.04025185892015344	Doutnac	Vrška, T., Král, K., Janík, D. & Adam, D. “Natural Forests of the Czech Republic”. Available at: http://naturalforests.cz/research, accessed 2016.	49.955324	14.153373	Count	Weight
Plants: Maximum Height	486	-0.00959456104172339	ITEX Dataset 8 - Valbercla (Alpine)	Elmendorf, S.C. (2012) Global Tundra Vegetation Change –30 years of plant abundance data from unmanipulated and experimentally-warmed plots. Available at: http://www.polardata.ca, accessed 2017. CCIN reference number 10786.	46.4758	9.5842	NA	Cover
Plants: Maximum Height	486	-0.00959456104172339	ITEX Dataset 8 - Valbercla (Alpine)	Elmendorf, S.C., Henry, G.H., Hollister, R.D., Björk, R.G., Bjorkman, A.D., Callaghan, T.V., Collier, L.S., Cooper, E.J., Cornelissen, J.H. & Day, T.A. (2012a) Global assessment of experimental climate warming on tundra vegetation: heterogeneity over space and time. Ecology letters, 15, 164–175.	46.4758	9.5842	NA	Cover
Plants: Maximum Height	486	-0.00959456104172339	ITEX Dataset 8 - Valbercla (Alpine)	Elmendorf, S.C., Henry, G.H., Hollister, R.D., Björk, R.G., Boulanger-Lapointe, N., Cooper, E.J., Cornelissen, J.H., Day, T.A., Dorrepaal, E. & Elumeeva, T.G. (2012b) Plot-scale evidence of tundra vegetation change and links to recent summer warming. Nature Climate Change, 2, 453–457.	46.4758	9.5842	NA	Cover
Plants: Maximum Height	486	-0.00959456104172339	ITEX Dataset 8 - Valbercla (Alpine)	Elmendorf, S.C., Henry, G.H., Hollister, R.D., Fosaa, A.M., Gould, W.A., Hermanutz, L., Hofgaard, A., Jónsdóttir, I.S., Jorgenson, J.C. & Lévesque, E. (2015) Experiment, monitoring, and gradient methods used to infer climate change effects on plant communities yield consistent patterns. Proceedings of the National Academy of Sciences, 112, 448–452.	46.4758	9.5842	NA	Cover
Plants: Maximum Height	241	-0.00638530603857777	Sherman Forest Dynamics Plot Panama	Condit, R. “Sherman Forest Dynamics Plot, Panama.” The Center for Tropical Forest Science. Smithsonian Tropical Research Institute. Available at: http://www.ctfs.si.edu/site/Sherman/, accessed 2013.	9.3636	-79.9547	Count	NA
Plants: Maximum Height	241	-0.00638530603857777	Sherman Forest Dynamics Plot Panama	Condit, R., Pérez, R., Aguilar, S., Lao, S., Robin, F. & Hubbell, S. (2018) Tree species abundance through time in tropical forest census plots, Panama. DataONE Dash, Dataset, , Available at: https://doi.org/10.15146/R3MM4V	9.3636	-79.9547	Count	NA
Plants: Maximum Height	242	0	Lac Croche understory vegetation data set (1998 to 2006)	Paquette, A., Laliberté, E., Bouchard, A., Blois, S. de, Legendre, P. & Brisson, J. (2007) Lac Croche understory vegetation data set (1998–2006). Ecology, 88, 3209. doi:10.1890/07-0513.1	45.993278	-74.001571	Count	NA
Plants: Maximum Height	334	0	Above ground plant biomass in a mesic acidic tussock tundra experimental site from 1982 to 20000 Toolik lake Alaska	Mack, M. C., Schuur, E. A. G., Bret-Harte, M. S., Shaver, G. R. & Chapin, F. S. (2004) Ecosystem carbon storage in arctic tundra reduced by long-term nutrient fertilization. Nature, 431, 440–443.	68.629636	-149.575656	NA	Weight
Plants: Maximum Height	334	0	Above ground plant biomass in a mesic acidic tussock tundra experimental site from 1982 to 20000 Toolik lake Alaska	Shaver, G. (2015) “Above ground plant biomass a moist acidic tussock tundra experimental site, 1984, Artic LTER, Toolik Lake, Alaska”. Available at: http://dx.doi.org/10.6073/pasta/08a91cb2697f7cdc82d654e82b53c5c5, accessed 2016.	68.629636	-149.575656	NA	Weight
Plants: Maximum Height	334	0	Above ground plant biomass in a mesic acidic tussock tundra experimental site from 1982 to 20000 Toolik lake Alaska	Shaver, G. R. & Chapin, F. S. (1991) Production: biomass relationships and element cycling in contrasting arctic vegetation types. Ecological Monographs, 61(1), 1–31.	68.629636	-149.575656	NA	Weight
Plants: Maximum Height	492	0	ITEX Dataset 14 - Toolik (LTER Heath, LTER Moist acidic tussock, LTER non-acidic tussock, LTER wet sedge, SAG wet sedge2, Tussock 1981 plots)	Elmendorf, S.C. (2012) Global Tundra Vegetation Change –30 years of plant abundance data from unmanipulated and experimentally-warmed plots. Available at: http://www.polardata.ca, accessed 2017. CCIN reference number 10786.	68.6295	-149.578	NA	Cover
Plants: Maximum Height	492	0	ITEX Dataset 14 - Toolik (LTER Heath, LTER Moist acidic tussock, LTER non-acidic tussock, LTER wet sedge, SAG wet sedge2, Tussock 1981 plots)	Elmendorf, S.C., Henry, G.H., Hollister, R.D., Björk, R.G., Bjorkman, A.D., Callaghan, T.V., Collier, L.S., Cooper, E.J., Cornelissen, J.H. & Day, T.A. (2012a) Global assessment of experimental climate warming on tundra vegetation: heterogeneity over space and time. Ecology letters, 15, 164–175.	68.6295	-149.578	NA	Cover
Plants: Maximum Height	492	0	ITEX Dataset 14 - Toolik (LTER Heath, LTER Moist acidic tussock, LTER non-acidic tussock, LTER wet sedge, SAG wet sedge2, Tussock 1981 plots)	Elmendorf, S.C., Henry, G.H., Hollister, R.D., Björk, R.G., Boulanger-Lapointe, N., Cooper, E.J., Cornelissen, J.H., Day, T.A., Dorrepaal, E. & Elumeeva, T.G. (2012b) Plot-scale evidence of tundra vegetation change and links to recent summer warming. Nature Climate Change, 2, 453–457.	68.6295	-149.578	NA	Cover
Plants: Maximum Height	492	0	ITEX Dataset 14 - Toolik (LTER Heath, LTER Moist acidic tussock, LTER non-acidic tussock, LTER wet sedge, SAG wet sedge2, Tussock 1981 plots)	Elmendorf, S.C., Henry, G.H., Hollister, R.D., Fosaa, A.M., Gould, W.A., Hermanutz, L., Hofgaard, A., Jónsdóttir, I.S., Jorgenson, J.C. & Lévesque, E. (2015) Experiment, monitoring, and gradient methods used to infer climate change effects on plant communities yield consistent patterns. Proceedings of the National Academy of Sciences, 112, 448–452.	68.6295	-149.578	NA	Cover
Plants: Maximum Height	495	0.02658174076096333	ITEX Dataset 17 - Dovre (Kuntshoe) and Faroe (Sornfelli)	Elmendorf, S.C. (2012) Global Tundra Vegetation Change –30 years of plant abundance data from unmanipulated and experimentally-warmed plots. Available at: http://www.polardata.ca, accessed 2017. CCIN reference number 10786.	62.183333	1.334931	NA	Cover
Plants: Maximum Height	495	0.02658174076096333	ITEX Dataset 17 - Dovre (Kuntshoe) and Faroe (Sornfelli)	Elmendorf, S.C., Henry, G.H., Hollister, R.D., Björk, R.G., Bjorkman, A.D., Callaghan, T.V., Collier, L.S., Cooper, E.J., Cornelissen, J.H. & Day, T.A. (2012a) Global assessment of experimental climate warming on tundra vegetation: heterogeneity over space and time. Ecology letters, 15, 164–175.	62.183333	1.334931	NA	Cover
Plants: Maximum Height	495	0.02658174076096333	ITEX Dataset 17 - Dovre (Kuntshoe) and Faroe (Sornfelli)	Elmendorf, S.C., Henry, G.H., Hollister, R.D., Björk, R.G., Boulanger-Lapointe, N., Cooper, E.J., Cornelissen, J.H., Day, T.A., Dorrepaal, E. & Elumeeva, T.G. (2012b) Plot-scale evidence of tundra vegetation change and links to recent summer warming. Nature Climate Change, 2, 453–457.	62.183333	1.334931	NA	Cover
Plants: Maximum Height	495	0.02658174076096333	ITEX Dataset 17 - Dovre (Kuntshoe) and Faroe (Sornfelli)	Elmendorf, S.C., Henry, G.H., Hollister, R.D., Fosaa, A.M., Gould, W.A., Hermanutz, L., Hofgaard, A., Jónsdóttir, I.S., Jorgenson, J.C. & Lévesque, E. (2015) Experiment, monitoring, and gradient methods used to infer climate change effects on plant communities yield consistent patterns. Proceedings of the National Academy of Sciences, 112, 448–452.	62.183333	1.334931	NA	Cover
Plants: Maximum Height	307	0.03496741001988604	Kellogg LTER seed bank	“The Main Cropping System Experiment (MCSE)”. KBS LTER, Kellogg Biological Station. Available at: http://lter.kbs.msu.edu/research/long-term-experiments/main-cropping-system-experiment/, accessed 2016.	42.40885	-85.38318	Count	NA
Plants: Maximum Height	483	0.04699680384646105	ITEX Dataset 5 - Teberda (Malaya Alpine-Snowbed and Geranium Hedysarum Meadow)	Elmendorf, S.C. (2012) Global Tundra Vegetation Change –30 years of plant abundance data from unmanipulated and experimentally-warmed plots. Available at: http://www.polardata.ca, accessed 2017. CCIN reference number 10786.	43.27	41.41	NA	Cover
Plants: Maximum Height	483	0.04699680384646105	ITEX Dataset 5 - Teberda (Malaya Alpine-Snowbed and Geranium Hedysarum Meadow)	Elmendorf, S.C., Henry, G.H., Hollister, R.D., Björk, R.G., Bjorkman, A.D., Callaghan, T.V., Collier, L.S., Cooper, E.J., Cornelissen, J.H. & Day, T.A. (2012a) Global assessment of experimental climate warming on tundra vegetation: heterogeneity over space and time. Ecology letters, 15, 164–175.	43.27	41.41	NA	Cover
Plants: Maximum Height	483	0.04699680384646105	ITEX Dataset 5 - Teberda (Malaya Alpine-Snowbed and Geranium Hedysarum Meadow)	Elmendorf, S.C., Henry, G.H., Hollister, R.D., Björk, R.G., Boulanger-Lapointe, N., Cooper, E.J., Cornelissen, J.H., Day, T.A., Dorrepaal, E. & Elumeeva, T.G. (2012b) Plot-scale evidence of tundra vegetation change and links to recent summer warming. Nature Climate Change, 2, 453–457.	43.27	41.41	NA	Cover
Plants: Maximum Height	483	0.04699680384646105	ITEX Dataset 5 - Teberda (Malaya Alpine-Snowbed and Geranium Hedysarum Meadow)	Elmendorf, S.C., Henry, G.H., Hollister, R.D., Fosaa, A.M., Gould, W.A., Hermanutz, L., Hofgaard, A., Jónsdóttir, I.S., Jorgenson, J.C. & Lévesque, E. (2015) Experiment, monitoring, and gradient methods used to infer climate change effects on plant communities yield consistent patterns. Proceedings of the National Academy of Sciences, 112, 448–452.	43.27	41.41	NA	Cover
Plants: Maximum Height	512	0.04860338356863226	The Hundt 2001 data - Rudolf Hundt	Hundt, R. (2001) Ökologisch-geobotanische Untersuchungen an den mitteldeutschen Wiesengesellschaften unter besonderer Berücksichtigung ihres Wasserhaushaltes und ihrer Veränderung durch die Intensivbewirtschaftung im Rahmen der Großflächenproduktion. Biosphärenreservat Rhön, Thüringen. Monografie, 3, 366.	51.31445	11.75782	NA	Cover
Plants: Maximum Height	512	0.04860338356863226	The Hundt 2001 data - Rudolf Hundt	Jandt, U. & Bruelheide, H. (2012) German vegetation reference database (GVRD). Biodiversity & Ecology, 4, 355-355.	51.31445	11.75782	NA	Cover
Plants: Maximum Height	60	0.06076496849524846	Forest Census Plot on Barro Colorado Island	Condit, R., Lao, S., Pérez, R., Dolins, S.B., Foster, R. & Hubbell, S. (2012) Dataset: Barro Colorado Forest Census Plot Data (Version 2012).	9.1521	-79.8465	Count	NA
Plants: Maximum Height	60	0.06076496849524846	Forest Census Plot on Barro Colorado Island	Condit, R. (1998) Tropical forest census plots: Methods and results from Barro Colorado Island, Panama and a Comparison with other plot. Springer Verlag and RG Landes Company, Berlin,	9.1521	-79.8465	Count	NA
Plants: Maximum Height	60	0.06076496849524846	Forest Census Plot on Barro Colorado Island	Condit, R., Ashton, P., Bunyavejchewin, S., Dattaraja, H., Davies, S., Esufali, S., Ewango, C., Foster, R., Gunatilleke, I. & Gunatilleke, C. (2006) The importance of demographic niches to tree diversity. Science, 313, 98-101.	9.1521	-79.8465	Count	NA
Plants: Maximum Height	60	0.06076496849524846	Forest Census Plot on Barro Colorado Island	Condit, R., Chisholm, R.A. & Hubbell, S.P. (2012) Thirty years of forest census at Barro Colorado and the importance of immigration in maintaining diversity. PloS one, 7, e49826.	9.1521	-79.8465	Count	NA
Plants: Maximum Height	60	0.06076496849524846	Forest Census Plot on Barro Colorado Island	Hubbell, S. P., Condit, R. & Foster, R. B. (2005) "Barro Colorado Forest Census Plot Data ". Available at: https://ctfs.arnarb.harvard.edu/webatlas/datasets/bci, accessed 2012.	9.1521	-79.8465	Count	NA
Plants: Maximum Height	60	0.06076496849524846	Forest Census Plot on Barro Colorado Island	Condit, R., Pérez, R., Aguilar, S., Lao, S., Robin, F. & Hubbell, S. (2018) Tree species abundance through time in tropical forest census plots, Panama. DataONE Dash, Dataset, , Available at: https://doi.org/10.15146/R3MM4V	9.1521	-79.8465	Count	NA
Plants: Maximum Height	496	0.06531388587068618	ITEX Dataset 18 - Alpine plots (Sonja Wipf)	Elmendorf, S.C. (2012) Global Tundra Vegetation Change –30 years of plant abundance data from unmanipulated and experimentally-warmed plots. Available at: http://www.polardata.ca, accessed 2017. CCIN reference number 10786.	46.431624	8.672891	NA	Cover
Plants: Maximum Height	496	0.06531388587068618	ITEX Dataset 18 - Alpine plots (Sonja Wipf)	Elmendorf, S.C., Henry, G.H., Hollister, R.D., Björk, R.G., Bjorkman, A.D., Callaghan, T.V., Collier, L.S., Cooper, E.J., Cornelissen, J.H. & Day, T.A. (2012a) Global assessment of experimental climate warming on tundra vegetation: heterogeneity over space and time. Ecology letters, 15, 164–175.	46.431624	8.672891	NA	Cover
Plants: Maximum Height	496	0.06531388587068618	ITEX Dataset 18 - Alpine plots (Sonja Wipf)	Elmendorf, S.C., Henry, G.H., Hollister, R.D., Björk, R.G., Boulanger-Lapointe, N., Cooper, E.J., Cornelissen, J.H., Day, T.A., Dorrepaal, E. & Elumeeva, T.G. (2012b) Plot-scale evidence of tundra vegetation change and links to recent summer warming. Nature Climate Change, 2, 453–457.	46.431624	8.672891	NA	Cover
Plants: Maximum Height	496	0.06531388587068618	ITEX Dataset 18 - Alpine plots (Sonja Wipf)	Elmendorf, S.C., Henry, G.H., Hollister, R.D., Fosaa, A.M., Gould, W.A., Hermanutz, L., Hofgaard, A., Jónsdóttir, I.S., Jorgenson, J.C. & Lévesque, E. (2015) Experiment, monitoring, and gradient methods used to infer climate change effects on plant communities yield consistent patterns. Proceedings of the National Academy of Sciences, 112, 448–452.	46.431624	8.672891	NA	Cover
Plants: Maximum Height	298	0.09205101496312952	Long-term mapped quadrats from Kansas prairie demographic information for herbaceaous plants	Adler, P.B., Tyburczy, W.R. & Lauenroth, W.K. (2007) Long-term mapped quadrats from Kansas prairie: demographic information for herbaceaous plants. Ecology, 88, 2673-2673.	38.8	-99.3	NA	Cover
Plants: Maximum Height	487	0.10540925533894598	ITEX Dataset 9 - Alexfiord (Levdolomite, Levgranite) and Sverdrup	Elmendorf, S.C. (2012) Global Tundra Vegetation Change –30 years of plant abundance data from unmanipulated and experimentally-warmed plots. Available at: http://www.polardata.ca, accessed 2017. CCIN reference number 10786.	78.95357	-77.1412	NA	Cover
Plants: Maximum Height	487	0.10540925533894598	ITEX Dataset 9 - Alexfiord (Levdolomite, Levgranite) and Sverdrup	Elmendorf, S.C., Henry, G.H., Hollister, R.D., Björk, R.G., Bjorkman, A.D., Callaghan, T.V., Collier, L.S., Cooper, E.J., Cornelissen, J.H. & Day, T.A. (2012a) Global assessment of experimental climate warming on tundra vegetation: heterogeneity over space and time. Ecology letters, 15, 164–175.	78.95357	-77.1412	NA	Cover
Plants: Maximum Height	487	0.10540925533894598	ITEX Dataset 9 - Alexfiord (Levdolomite, Levgranite) and Sverdrup	Elmendorf, S.C., Henry, G.H., Hollister, R.D., Björk, R.G., Boulanger-Lapointe, N., Cooper, E.J., Cornelissen, J.H., Day, T.A., Dorrepaal, E. & Elumeeva, T.G. (2012b) Plot-scale evidence of tundra vegetation change and links to recent summer warming. Nature Climate Change, 2, 453–457.	78.95357	-77.1412	NA	Cover
Plants: Maximum Height	487	0.10540925533894598	ITEX Dataset 9 - Alexfiord (Levdolomite, Levgranite) and Sverdrup	Elmendorf, S.C., Henry, G.H., Hollister, R.D., Fosaa, A.M., Gould, W.A., Hermanutz, L., Hofgaard, A., Jónsdóttir, I.S., Jorgenson, J.C. & Lévesque, E. (2015) Experiment, monitoring, and gradient methods used to infer climate change effects on plant communities yield consistent patterns. Proceedings of the National Academy of Sciences, 112, 448–452.	78.95357	-77.1412	NA	Cover
Plants: Maximum Height	255	0.1068733428966804	Multi-decade. spatially explicit population studies of canopy dynamics in Michigan old-growth forests	Woods, K. D. (2009) Multi-decade, spatially explicit population studies of canopy dynamics in Michigan old-growth forests. Ecology, 90, 3587.	46.3667	-87.1333	Count	NA
Plants: Maximum Height	465	0.11009637651263604	Plants from the Bavarian Forest	Thorn, S., Bässler, C., Bernhardt-Römermann, M., Cadotte, M., Heibl, C., Schäfer, H., Seibold, S. & Müller, J. (2016) Changes in the dominant assembly mechanism drive species loss caused by declining resources. Ecology Letters, 19, 163–170.	49.580698	13.309649	Count	NA
Plants: Maximum Height	465	0.11009637651263604	Plants from the Bavarian Forest	Thorn, S., Bässler, C., Gottschalk, T., Hothorn, T., Bussler, H., Raffa, K. & Müller, J. (2014) New insights into the consequences of post-windthrow salvage logging revealed by functional structure of saproxylic beetles assemblages. PLoS ONE, 9, e101757.	49.580698	13.309649	Count	NA
Plants: Maximum Height	465	0.11009637651263604	Plants from the Bavarian Forest	Thorn, S., Werner, S. A., Wohlfahrt, J., Bässler, C., Seibold, S., Quillfeldt, P. & Müller, J. (2016) Response of bird assemblages to windstorm and salvage logging - Insights from analyses of functional guild and indicator species. Ecological Indicators, 65, 142–148.	49.580698	13.309649	Count	NA
Plants: Maximum Height	214	0.1465800865800866	Long-term growth mortality and regeneration of trees in permanent vegetation plots in the Pacific Northwest 1910 to present	Harmon, M. & Franklin, J. (2012) “Long-term growth, mortality and regeneration of trees in permanent vegetation plots in the Pacific Northwest, 1910 to present.” Long-Term Ecological Research. Forest Science Data Bank, Corvallis. Available at: http://andrewsforest.oregonstate.edu/data/abstract.cfm?dbcode=TV010, accessed 2012.	45.34296	-122.799	Count	NA
Plants: Maximum Height	393	0.15794943794779692	Velka Ples	Vrška, T., Král, K., Janík, D. & Adam, D. “Natural Forests of the Czech Republic”. Available at: http://naturalforests.cz/research, accessed 2016.	49.989616	13.803386	Count	Weight
Plants: Maximum Height	489	0.17179688600346	ITEX Dataset 11 - Finse (Ridge)	Elmendorf, S.C. (2012) Global Tundra Vegetation Change –30 years of plant abundance data from unmanipulated and experimentally-warmed plots. Available at: http://www.polardata.ca, accessed 2017. CCIN reference number 10786.	60.37	7.32	NA	Cover
Plants: Maximum Height	489	0.17179688600346	ITEX Dataset 11 - Finse (Ridge)	Elmendorf, S.C., Henry, G.H., Hollister, R.D., Björk, R.G., Bjorkman, A.D., Callaghan, T.V., Collier, L.S., Cooper, E.J., Cornelissen, J.H. & Day, T.A. (2012a) Global assessment of experimental climate warming on tundra vegetation: heterogeneity over space and time. Ecology letters, 15, 164–175.	60.37	7.32	NA	Cover
Plants: Maximum Height	489	0.17179688600346	ITEX Dataset 11 - Finse (Ridge)	Elmendorf, S.C., Henry, G.H., Hollister, R.D., Björk, R.G., Boulanger-Lapointe, N., Cooper, E.J., Cornelissen, J.H., Day, T.A., Dorrepaal, E. & Elumeeva, T.G. (2012b) Plot-scale evidence of tundra vegetation change and links to recent summer warming. Nature Climate Change, 2, 453–457.	60.37	7.32	NA	Cover
Plants: Maximum Height	489	0.17179688600346	ITEX Dataset 11 - Finse (Ridge)	Elmendorf, S.C., Henry, G.H., Hollister, R.D., Fosaa, A.M., Gould, W.A., Hermanutz, L., Hofgaard, A., Jónsdóttir, I.S., Jorgenson, J.C. & Lévesque, E. (2015) Experiment, monitoring, and gradient methods used to infer climate change effects on plant communities yield consistent patterns. Proceedings of the National Academy of Sciences, 112, 448–452.	60.37	7.32	NA	Cover
Plants: Maximum Height	485	0.24506880193547753	ITEX Dataset 7 - Akureyri (GA66, MD72, SB63, SY59), Blonduos (SD33, SD34), Dalsmynni (AG4, KD24, KD25), Hjardarland (LH92, SH90), Holtavorduheidi (AH37, AH38, VH49), Modruvellir (LH69, MV51, MV52), Oxnadalsheidi (SA16, SA17, SA19) and Thykkvibaer (HH100, RT81, VE82)	Elmendorf, S.C. (2012) Global Tundra Vegetation Change –30 years of plant abundance data from unmanipulated and experimentally-warmed plots. Available at: http://www.polardata.ca, accessed 2017. CCIN reference number 10786.	64.853559	-19.675504	NA	Cover
Plants: Maximum Height	485	0.24506880193547753	ITEX Dataset 7 - Akureyri (GA66, MD72, SB63, SY59), Blonduos (SD33, SD34), Dalsmynni (AG4, KD24, KD25), Hjardarland (LH92, SH90), Holtavorduheidi (AH37, AH38, VH49), Modruvellir (LH69, MV51, MV52), Oxnadalsheidi (SA16, SA17, SA19) and Thykkvibaer (HH100, RT81, VE82)	Elmendorf, S.C., Henry, G.H., Hollister, R.D., Björk, R.G., Bjorkman, A.D., Callaghan, T.V., Collier, L.S., Cooper, E.J., Cornelissen, J.H. & Day, T.A. (2012a) Global assessment of experimental climate warming on tundra vegetation: heterogeneity over space and time. Ecology letters, 15, 164–175.	64.853559	-19.675504	NA	Cover
Plants: Maximum Height	485	0.24506880193547753	ITEX Dataset 7 - Akureyri (GA66, MD72, SB63, SY59), Blonduos (SD33, SD34), Dalsmynni (AG4, KD24, KD25), Hjardarland (LH92, SH90), Holtavorduheidi (AH37, AH38, VH49), Modruvellir (LH69, MV51, MV52), Oxnadalsheidi (SA16, SA17, SA19) and Thykkvibaer (HH100, RT81, VE82)	Elmendorf, S.C., Henry, G.H., Hollister, R.D., Björk, R.G., Boulanger-Lapointe, N., Cooper, E.J., Cornelissen, J.H., Day, T.A., Dorrepaal, E. & Elumeeva, T.G. (2012b) Plot-scale evidence of tundra vegetation change and links to recent summer warming. Nature Climate Change, 2, 453–457.	64.853559	-19.675504	NA	Cover
Plants: Maximum Height	485	0.24506880193547753	ITEX Dataset 7 - Akureyri (GA66, MD72, SB63, SY59), Blonduos (SD33, SD34), Dalsmynni (AG4, KD24, KD25), Hjardarland (LH92, SH90), Holtavorduheidi (AH37, AH38, VH49), Modruvellir (LH69, MV51, MV52), Oxnadalsheidi (SA16, SA17, SA19) and Thykkvibaer (HH100, RT81, VE82)	Elmendorf, S.C., Henry, G.H., Hollister, R.D., Fosaa, A.M., Gould, W.A., Hermanutz, L., Hofgaard, A., Jónsdóttir, I.S., Jorgenson, J.C. & Lévesque, E. (2015) Experiment, monitoring, and gradient methods used to infer climate change effects on plant communities yield consistent patterns. Proceedings of the National Academy of Sciences, 112, 448–452.	64.853559	-19.675504	NA	Cover
Plants: Maximum Height	480	0.2709733813985673	ITEX Dataset 2 - Wolfcreek	Elmendorf, S.C. (2012) Global Tundra Vegetation Change –30 years of plant abundance data from unmanipulated and experimentally-warmed plots. Available at: http://www.polardata.ca, accessed 2017. CCIN reference number 10786.	61.56	-135.13	NA	Cover
Plants: Maximum Height	480	0.2709733813985673	ITEX Dataset 2 - Wolfcreek	Elmendorf, S.C., Henry, G.H., Hollister, R.D., Björk, R.G., Bjorkman, A.D., Callaghan, T.V., Collier, L.S., Cooper, E.J., Cornelissen, J.H. & Day, T.A. (2012a) Global assessment of experimental climate warming on tundra vegetation: heterogeneity over space and time. Ecology letters, 15, 164–175.	61.56	-135.13	NA	Cover
Plants: Maximum Height	480	0.2709733813985673	ITEX Dataset 2 - Wolfcreek	Elmendorf, S.C., Henry, G.H., Hollister, R.D., Björk, R.G., Boulanger-Lapointe, N., Cooper, E.J., Cornelissen, J.H., Day, T.A., Dorrepaal, E. & Elumeeva, T.G. (2012b) Plot-scale evidence of tundra vegetation change and links to recent summer warming. Nature Climate Change, 2, 453–457.	61.56	-135.13	NA	Cover
Plants: Maximum Height	480	0.2709733813985673	ITEX Dataset 2 - Wolfcreek	Elmendorf, S.C., Henry, G.H., Hollister, R.D., Fosaa, A.M., Gould, W.A., Hermanutz, L., Hofgaard, A., Jónsdóttir, I.S., Jorgenson, J.C. & Lévesque, E. (2015) Experiment, monitoring, and gradient methods used to infer climate change effects on plant communities yield consistent patterns. Proceedings of the National Academy of Sciences, 112, 448–452.	61.56	-135.13	NA	Cover
Plants: Maximum Height	364	0.2964997266644405	Long-term reductions in anthropogenic nutrients link to improvements in Chesapeake Bay habitat	Ruhl, H. A. & Rybicki, N. B. (2010) Long-term reductions in anthropogenic nutrients link to improvements in Chesapeake Bay habitat. Proceedings of the National Academy of Sciences, 107 (38), 16566–16570. doi:10.1073/pnas.1003590107.	38.901	-77.069	NA	Cover
Plants: Maximum Height	234	0.3090909090909091	Forest Inventory of a Northern Hardwood Forest Watershed 6	Battles, J.J., Fahey, T. & Cleavitt, N. “Forest Inventory of a Northern Hardwood Forest: Watershed 6 1965, Hubbard Brook Experimental Forest.” The Hubbard Brook Ecosystem Study LTER Program. Available at: http://www.hubbardbrook.org/data/dataset.php?id=29, accessed 2016.	43.953465	-71.739556	Count	Weight
Plants: Maximum Height	234	0.3090909090909091	Forest Inventory of a Northern Hardwood Forest Watershed 6	Battles, J.J., Fahey, T. & Cleavitt, N. “Forest Inventory of a Northern Hardwood Forest: Watershed 6 1977, Hubbard Brook Experimental Forest.” The Hubbard Brook Ecosystem Study LTER Program. Available at: http://www.hubbardbrook.org/data/dataset.php?id=30, accessed 2016.	43.953465	-71.739556	Count	Weight
Plants: Maximum Height	234	0.3090909090909091	Forest Inventory of a Northern Hardwood Forest Watershed 6	Battles, J.J., Fahey, T. & Cleavitt, N. “Forest Inventory of a Northern Hardwood Forest: Watershed 6 1987, Hubbard Brook Experimental Forest.” The Hubbard Brook Ecosystem Study LTER Program. Available at: http://www.hubbardbrook.org/data/dataset.php?id=32, accessed 2016.	43.953465	-71.739556	Count	Weight
Plants: Maximum Height	234	0.3090909090909091	Forest Inventory of a Northern Hardwood Forest Watershed 6	Battles, J.J., Fahey, T. & Cleavitt, N. “Forest Inventory of a Northern Hardwood Forest: Watershed 6 1992, Hubbard Brook Experimental Forest.” The Hubbard Brook Ecosystem Study LTER Program. Available at: http://www.hubbardbrook.org/data/dataset.php?id=33, accessed 2016.	43.953465	-71.739556	Count	Weight
Plants: Maximum Height	234	0.3090909090909091	Forest Inventory of a Northern Hardwood Forest Watershed 6	Battles, J.J., Fahey, T. & Cleavitt, N. “Forest Inventory of a Northern Hardwood Forest: Watershed 6 1997, Hubbard Brook Experimental Forest.” The Hubbard Brook Ecosystem Study LTER Program. Available at: http://www.hubbardbrook.org/data/dataset.php?id=34, accessed 2016.	43.953465	-71.739556	Count	Weight
Plants: Maximum Height	234	0.3090909090909091	Forest Inventory of a Northern Hardwood Forest Watershed 6	Battles, J.J., Fahey, T. & Cleavitt, N. “Forest Inventory of a Northern Hardwood Forest: Watershed 6 1982, Hubbard Brook Experimental Forest.” The Hubbard Brook Ecosystem Study LTER Program. Available at: http://www.hubbardbrook.org/data/dataset.php?id=31, accessed 2016.	43.953465	-71.739556	Count	Weight
Plants: Maximum Height	234	0.3090909090909091	Forest Inventory of a Northern Hardwood Forest Watershed 6	Battles, J.J., Johnson, C., Hamburg, S., Fahey, T., Driscoll, C. & Likens, G. (2003) “Forest Inventory of a Northern Hardwood Forest: Watershed 6 2002.” The Hubbard Brook Ecosystem Study LTER Program. Available at: http://www.hubbardbrook.org/data/dataset.php?id=35, accessed 2012.	43.953465	-71.739556	Count	Weight
Plants: Maximum Height	248	0.3468658301698707	Evidence for long-term shift in plant community composition under decadal experimental warming	Shi, Z., Sherry, R., Xu, X., Hararuk, O., Souza, L., Jiang, L., Xia, J., Liang, J. & Luo, Y. (2015) Evidence for long-term shift in plant community composition under decadal experimental warming. Journal of Ecology, 103, 1131-1140.	43.833333	-102.166667	Count	NA
Plants: Maximum Height	10	0.3523809523809524	Windstorm disturbance without patch dynamics twelve years of change in a Minnesota forest	Webb, S. L. & Scanga, S. E. (2001) Windstorm Disturbance without Patch Dynamics: Twelve Years of Change in a Minnesota Forest. Ecology, 82, 893 –897.	47.4	-95.12	Count	NA
Plants: Maximum Height	401	0.3662335103823573	Kohoutov	Vrška, T., Král, K., Janík, D. & Adam, D. “Natural Forests of the Czech Republic”. Available at: http://naturalforests.cz/research, accessed 2016.	49.922466	13.77211	Count	NA
Plants: Maximum Height	243	0.37777777777777777	Long-term N-fertilized vegetation plots on Hog Island Virginia Coastal Barrier Islands 1992 to 2014	Day, F. (2010) “Long-term N-fertilized vegetation plots on Hog Island, Virginia Coastal Barrier Islands, 1992-2014.” Virginia Coast Reserve Long-Term Ecological Research Project. Available at: http://www.vcrlter.virginia.edu/cgi-bin/showDataset.cgi?docid=knb-lter-vcr.106, accessed 2013.	37.446634	-75.667464	Count	Cover
Plants: Maximum Height	243	0.37777777777777777	Long-term N-fertilized vegetation plots on Hog Island Virginia Coastal Barrier Islands 1992 to 2014	Day, F. P., Conn, C., Crawford, E. & Stevenson, M. (2004) Long-term effects of nitrogen fertilization on plant community structure on a coastal barrier island dune chronosequence. Journal of Coastal Research, 20, 722–730.	37.446634	-75.667464	Count	Cover
Plants: Maximum Height	497	0.46598921585033104	ITEX Dataset 19 - Teberda (Festuca Varia Grassland, Malaya Alpine Lichen-Heath)	Elmendorf, S.C. (2012) Global Tundra Vegetation Change –30 years of plant abundance data from unmanipulated and experimentally-warmed plots. Available at: http://www.polardata.ca, accessed 2017. CCIN reference number 10786.	43.27	41.42	NA	Cover
Plants: Maximum Height	497	0.46598921585033104	ITEX Dataset 19 - Teberda (Festuca Varia Grassland, Malaya Alpine Lichen-Heath)	Elmendorf, S.C., Henry, G.H., Hollister, R.D., Björk, R.G., Bjorkman, A.D., Callaghan, T.V., Collier, L.S., Cooper, E.J., Cornelissen, J.H. & Day, T.A. (2012a) Global assessment of experimental climate warming on tundra vegetation: heterogeneity over space and time. Ecology letters, 15, 164–175.	43.27	41.42	NA	Cover
Plants: Maximum Height	497	0.46598921585033104	ITEX Dataset 19 - Teberda (Festuca Varia Grassland, Malaya Alpine Lichen-Heath)	Elmendorf, S.C., Henry, G.H., Hollister, R.D., Björk, R.G., Boulanger-Lapointe, N., Cooper, E.J., Cornelissen, J.H., Day, T.A., Dorrepaal, E. & Elumeeva, T.G. (2012b) Plot-scale evidence of tundra vegetation change and links to recent summer warming. Nature Climate Change, 2, 453–457.	43.27	41.42	NA	Cover
Plants: Maximum Height	497	0.46598921585033104	ITEX Dataset 19 - Teberda (Festuca Varia Grassland, Malaya Alpine Lichen-Heath)	Elmendorf, S.C., Henry, G.H., Hollister, R.D., Fosaa, A.M., Gould, W.A., Hermanutz, L., Hofgaard, A., Jónsdóttir, I.S., Jorgenson, J.C. & Lévesque, E. (2015) Experiment, monitoring, and gradient methods used to infer climate change effects on plant communities yield consistent patterns. Proceedings of the National Academy of Sciences, 112, 448–452.	43.27	41.42	NA	Cover
Plants: Maximum Height	479	0.5843065474681431	ITEX Dataset 1 - Abisko (Wet, Dry, Peatland), Kanger (Bashful, Dopey, Sneezy) and Kilpisjarvi	Elmendorf, S.C. (2012) Global Tundra Vegetation Change –30 years of plant abundance data from unmanipulated and experimentally-warmed plots. Available at: http://www.polardata.ca, accessed 2017. CCIN reference number 10786.	68.120719	-3.822305	NA	Cover
Plants: Maximum Height	479	0.5843065474681431	ITEX Dataset 1 - Abisko (Wet, Dry, Peatland), Kanger (Bashful, Dopey, Sneezy) and Kilpisjarvi	Elmendorf, S.C., Henry, G.H., Hollister, R.D., Björk, R.G., Bjorkman, A.D., Callaghan, T.V., Collier, L.S., Cooper, E.J., Cornelissen, J.H. & Day, T.A. (2012a) Global assessment of experimental climate warming on tundra vegetation: heterogeneity over space and time. Ecology letters, 15, 164–175.	68.120719	-3.822305	NA	Cover
Plants: Maximum Height	479	0.5843065474681431	ITEX Dataset 1 - Abisko (Wet, Dry, Peatland), Kanger (Bashful, Dopey, Sneezy) and Kilpisjarvi	Elmendorf, S.C., Henry, G.H., Hollister, R.D., Björk, R.G., Boulanger-Lapointe, N., Cooper, E.J., Cornelissen, J.H., Day, T.A., Dorrepaal, E. & Elumeeva, T.G. (2012b) Plot-scale evidence of tundra vegetation change and links to recent summer warming. Nature Climate Change, 2, 453–457.	68.120719	-3.822305	NA	Cover
Plants: Maximum Height	479	0.5843065474681431	ITEX Dataset 1 - Abisko (Wet, Dry, Peatland), Kanger (Bashful, Dopey, Sneezy) and Kilpisjarvi	Elmendorf, S.C., Henry, G.H., Hollister, R.D., Fosaa, A.M., Gould, W.A., Hermanutz, L., Hofgaard, A., Jónsdóttir, I.S., Jorgenson, J.C. & Lévesque, E. (2015) Experiment, monitoring, and gradient methods used to infer climate change effects on plant communities yield consistent patterns. Proceedings of the National Academy of Sciences, 112, 448–452.	68.120719	-3.822305	NA	Cover
Plants: Maximum Height	479	0.5843065474681431	ITEX Dataset 1 - Abisko (Wet, Dry, Peatland), Kanger (Bashful, Dopey, Sneezy) and Kilpisjarvi	Rinnan, R., Stark, S. & Tolvanen, A. (2009) Responses of vegetation and soil microbial communities to warming and simulated herbivory in a subarctic heath. Journal of Ecology, 97, 788–800.	68.120719	-3.822305	NA	Cover
Plants: Maximum Height	479	0.5843065474681431	ITEX Dataset 1 - Abisko (Wet, Dry, Peatland), Kanger (Bashful, Dopey, Sneezy) and Kilpisjarvi	Ylänne, H., Stark, S. & Tolvanen, A. (2015) Vegetation shift from deciduous to evergreen dwarf shrubs in response to selective herbivory offsets carbon losses: evidence from 19 years of warming and simulated herbivory in the subarctic tundra. Global Change Biology, 21, 3696–3711.	68.120719	-3.822305	NA	Cover
Fish: Maximum Length	428	-0.2626702650068504	Long term monitoring of fish abundances from coastal SKagerrak	Barceló, C., Ciannelli, L., Olsen, E.M., Johannessen, T. & Knutsen, H. (2016) Eight decades of sampling reveal a contemporary novel fish assemblage in coastal nursery habitats. Global change biology, 22, 1155-1167.	58.95856	9.768152	Count	NA
Fish: Maximum Length	428	-0.2626702650068504	Long term monitoring of fish abundances from coastal SKagerrak	Olsen, E. M., Carlson, S. M., Gjøsæter, J. & Stenseth, N. C. (2009) Nine decades of decreasing phenotypic variability in Atlantic cod. Ecology Letters, 12, 622–631. doi:10.1111/j.1461-0248.2009.01311.x	58.95856	9.768152	Count	NA
Fish: Maximum Length	428	-0.2626702650068504	Long term monitoring of fish abundances from coastal SKagerrak	Rogers, L. A., Stige, L. C., Olsen, E. M., Knutsen, H., Chan, K.-S. & Stenseth, N. C. (2011) Climate and population density drive changes in cod body size throughout a century on the Norwegian coast. Proceedings of the National Academy of Sciences, 108(5), 1961–1966.	58.95856	9.768152	Count	NA
Fish: Maximum Length	428	-0.2626702650068504	Long term monitoring of fish abundances from coastal SKagerrak	Stenseth, N. C., Bjørnstadf, O. N., Falck, W, Fromentin, J. M., Gjøsieter, J. & Gray, J. S. (1999) Dynamics of coastal cod populations: intra-and intercohort density dependence and stochastic processes. Proceedings of the Royal Society of London B: Biological Sciences, 266(1429), 1645–1654.	58.95856	9.768152	Count	NA
Fish: Maximum Length	119	-0.1095422375379336	DFO Maritimes Research Vessel Trawl Surveys Fish Observations (OBIS Canada)	Clark, D. & Branton, B. (2007) DFO Maritimes Research Vessel Trawl Surveys, OBIS Canada Digital Collections. Bedford Institute of Oceanography, Dartmouth, Nova Scotia, Canada, OBIS Canada,	43.987425	-63.669701	Count	Weight
Fish: Maximum Length	127	-0.10454468789150964	MARMAP Florida Antillean Trap Survey 1990-2009 (OBIS-USA)	Reichert, M. (2009) "MARMAP Florida Antillean Trap Survey 1990-2009”. SCDNR/NOAA MARMAP Program, SCDNR MARMAP Aggregate Data Surveys, The Marine Resources Monitoring, Assessment, and Prediction (MARMAP) Program, Marine Resources Research Institute, South Carolina Department of Natural Resources U.S.A.. Available at: http://www.usgs.gov/obis-usa/data_search_and_access/participants.html, accessed 2…	32.334695	-78.992262	Count	Weight
Fish: Maximum Length	190	-0.10234519198510844	St. Croix. USVI Fish Assessment and Monitoring Data (2002 - Present) (NOAA-CCMA)	"St. Croix, USVI Fish Assessment and Monitoring Data (2002 - Present)", (2007) Silver Spring, MD Publisher: NOAAs Ocean Service, National Centers for Coastal Ocean Science (NCCOS). National Oceanic and Atmospheric Association (NOAA)-National Ocean Service (NOS)-National Centers for Coastal Ocean Science (NCCOS)-Center for Coastal Monitoring and Assessment (CCMA)-Biogeography Team. Available at: h…	17.756969	-64.604258	Count	NA
Fish: Maximum Length	467	-0.08874611412024984	Spatial and temporal organisation of a coastal lagoon fish community	Pombo, L. & Rebelo, J. E. (2002) Spatial and temporal organization of a coastal lagoon fish community-Ria de Aveiro, Portugal. Cybium, 26(3), 185–196.	40.675834	-8.684562	Count	Weight
Fish: Maximum Length	467	-0.08874611412024984	Spatial and temporal organisation of a coastal lagoon fish community	Pombo, L., Elliott, M. I. & Rebelo, J. E. (2005) Environmental influences on fish assemblage distribution of an estuarine coastal lagoon, Ria de Aveiro (Portugal). Scientia Marina, 69(1), 143–159.	40.675834	-8.684562	Count	Weight
Fish: Maximum Length	467	-0.08874611412024984	Spatial and temporal organisation of a coastal lagoon fish community	Pombo, L., Rebelo, J. E. & Elliott, M. (2007) The structure, diversity and somatic production of the fish community in an estuarine coastal lagoon, Ria de Aveiro (Portugal). Hydrobiologia, 587(1), 253–268.	40.675834	-8.684562	Count	Weight
Fish: Maximum Length	467	-0.08874611412024984	Spatial and temporal organisation of a coastal lagoon fish community	Rebelo, J. E. (1992) The ichthyofauna and abiotic hydrological environment of the Ria de Aveiro, Portugal. Estuaries, 15(3), 403–413.	40.675834	-8.684562	Count	Weight
Fish: Maximum Length	213	-0.08840697745353422	Northeast Fisheries Science Center Bottom Trawl Survey Data (OBIS-USA)	"Northeast Fisheries Science Center Bottom Trawl Survey Data (OBIS-USA)." (2005) NOAA’s National Marine Fisheries Service (NMFS) Northeast Fisheries Science Center. Woods Hole, Massachusetts, USA. Available at: http://www.iobis.org/mapper/?dataset=1435, accessed 2013.	36.625131	-72.635974	Count	Weight
Fish: Maximum Length	123	-0.08318781762785779	Maine Department of Marine Resources Inshore Trawl Survey 2000?2009 (OBIS-USA)	Sherman, S. (2010) "Maine Department of Marine Resources Inshore Trawl Survey, 2000 – 2009". Maine Department of Marine Resources, Maine. Available at: http://www.usgs.gov/obis-usa/data_search_and_access/datasets.html, accessed 2012.	43.891199	-68.940737	Count	Weight
Fish: Maximum Length	252	-0.07345271782321218	MARMAP Blackfish Trap Survey 1990-2009	Reichert, M. (2010) “MARMAP Blackfish Trap Survey 1990-2009”. SCDNR/NOAA MARMAP Program. SCDNR MARMAP Aggregate Data Surveys. The Marine Resources Monitoring. Assessment. and Prediction (MARMAP) Program. Marine Resources Research Institute. South Carolina Department of Natural Resources USA. Available at: http://www.usgs.gov/obis-usa/. accessed 2013.	32.453878	-78.968171	Count	Weight
Fish: Maximum Length	212	-0.05910371201704274	MARMAP Yankee Trawl 1990-2009	Reichert, M. (2010) “MARMAP Yankee Trawl 1990-2009”. SCDNR/NOAA MARMAP Program, SCDNR MARMAP Aggregate data surveys, The Marine Resources Monitoring, Assessment, and Prediction (MARMAP) Program, Marine Resources Research Institute, South Carolina Department of Natural Resources USA. Available at: http://www.usgs.gov/obis-usa, accessed 2013.	31.940762	-78.825083	Count	Weight
Fish: Maximum Length	466	-0.04231575355277004	Trawl Survey Data from Rockall Scotland (1986 - 2008)	Neat, F. & Campbell, N. (2011) Demersal fish diversity of the isolated Rockall plateau compared with the adjacent west coast shelf of Scotland. Biological Journal of the Linnean Society, 104, 138–147. doi:10.1111/j.1095-8312.2011.01699.x.	56.990544	-9.07255	Count	NA
Fish: Maximum Length	271	-0.03626373626373627	Santa Barbara Coastal LTER	Reed, D. C. (2014a) “SBC LTER: Reef: Kelp forest community dynamics: Abundance and size of giant kelp (Macrocystis pyrifera), ongoing since 2000”. Santa Barbara Coastal LTER. Available at: http://sbc.lternet.edu/cgi-bin/showDataset.cgi?docid=knb-lter-sbc.18, accessed 2016. doi:10.6073/pasta/d90872297e30026b263a119d4f5bca9f	34.305653	-119.874919	Count	NA
Fish: Maximum Length	125	-0.02192972673888371	MARMAP Chevron Trap Survey 1990-2009 (OBIS-USA)	Reichert, M. (2009) "MARMAP Chevron Trap Survey 1990-2009". SCDNR/NOAA MARMAP Program, SCDNR MARMAP Aggregate Data Surveys, The Marine Resources Monitoring, Assessment, and Prediction (MARMAP) Program, Marine Resources Research Institute, South Carolina Department of Natural Resources U.S.A.. Available at: http://www.usgs.gov/obis-usa/data_search_and_access/participants.html, accessed 2012.	31.441647	-78.848859	Count	Weight
Fish: Maximum Length	501	-0.01445202824839532	Epibenthos and demersal fish monitoring at long-term monitoring stations in the Belgian part of the North Sea	Institute of Agricultural and Fisheries research (ILVO), Belgium (2015) Epibenthos and demersal fish monitoring at long-term monitoring stations in the Belgian part of the North Sea. Available at: http://dx.doi.org/10.14284/54, accessed 2016.	51.529738	2.729548	Count	NA
Fish: Maximum Length	180	-0.01111906938891143	ECNASAP - East Coast North America Strategic Assessment (OBIS Canada)	"East Coast North America Strategic Assessment Project, Groundfish Atlas for the East Coast of North America". Available at: http://www.iobis.org, accessed 2012.	37.770564	-50.792666	Count	NA
Fish: Maximum Length	163	-0.00899384083751177	North Pacific Groundfish Observer (North Pacific Research Board)	"The Observer Program database", accessed through the OBIS-USA North Pacific Groundfish Observer (North Pacific Research Board). Available at: http://www.iobis.org, accessed 2012.	56.5	-168.15	Count	Weight
Fish: Maximum Length	359	-0.00702075702075701	SBC LTER Reef Kelp Forest Community Dynamics Fish abundance	Reed, D. C. (2014) “SBC LTER: Reef: Kelp Forest Community Dynamics: Fish abundance”. Santa Barbara Coastal LTER. Available at: doi:10.6073/pasta/e37ed29111b2fddffc08355252b8b8c7, accessed 2016.	34.308906	-119.874156	Count	NA
Fish: Maximum Length	112	0.03507594861244161	NOAA Southeast Fishery Science Center (SEFSC) Commercial Pelagic Observer Program (POP) Data (SEFSC_POP)	"South Western Pacific Regional OBIS Data Asteroid Subset", NIWA (National Institute of Water and Atmospheric Research - New Zealand) MBIS (Marine Biodata Information System) accessed through South Western Pacific OBIS. Available at: http://www.iobis.org/mapper/?dataset=219, accessed 2012.	24.981493	-51.374069	Count	NA
Fish: Maximum Length	511	0.03664415172410269	Demersal fish hauls from Guanabara Bay Brazil 2005-2015	Souza, G.B.G. & Vianna, M. "Demersal fish hauls from Guanabara Bay, Brazil 2005-2015". Accessed 2017.	-22.821245	-43.149249	Count	Weight
Fish: Maximum Length	505	0.05565598725801816	Fish and marine invertebrates from the Israeli Eastern Mediterranean sea 1990-4, 2000, 2008-2012	Edelist, D., Rilov, G., Golani, D., Carlton, J.T. & Spanier, E. (2013) Restructuring the Sea: profound shifts in the world's most invaded marine ecosystem. Diversity and Distributions, 19, 69–77.	32.13292	34.668008	Count	NA
Fish: Maximum Length	189	0.06539874237091871	St. John. USVI Fish Assessment and Monitoring Data (2002 - Present) (NOAA-CCMA)	"St. John, USVI Fish Assessment and Monitoring Data (2002 - Present)", (2007) Silver Spring, MD Publisher: NOAAs Ocean Service, National Centers for Coastal Ocean Science (NCCOS). National Oceanic and Atmospheric Association (NOAA)-National Ocean Service (NOS)-National Centers for Coastal Ocean Science (NCCOS)-Center for Coastal Monitoring and Assessment (CCMA)-Biogeography Team. Available at: ht…	18.308752	-64.748777	Count	NA
Fish: Maximum Length	182	0.06666666666666664	Snow crab research trawl survey database (Southern Gulf of St. Lawrence. Gulf region. Canada) from 1988 to 2010 (OBIS Canada)	Wade, E. (2011) Snow crab research trawl survey database (Southern Gulf of St. Lawrence, Gulf region, Canada) from 1988 to 2010. OBIS Canada, Bedford Institute of Oceanography, Dartmouth, Nova Scotia, Canada,	47.480915	-62.76169	Count	NA
Fish: Maximum Length	211	0.11858786969074037	MARMAP Fly Net 1990-2009	Reichert, M. (2010) “MARMAP Fly Net 1990-2009”. SCDNR/NOAA MARMAP Program, SCDNR MARMAP Aggregate Data Surveys, The Marine Resources Monitoring, Assessment, and Prediction (MARMAP) Program, Marine Resources Research Institute, South Carolina Department of Natural Resources USA. Available at: http://www.usgs.gov/obis-usa/, accessed 2013.	32.900962	-78.685508	Count	Weight
Fish: Maximum Length	126	0.23809523809523808	MARMAP Neuston Nets 1990-2009 (OBIS-USA)	Reichert, M. (2010) "MARMAP Neuston Nets 1990-2009”. SCDNR/NOAA MARMAP Program, SCDNR MARMAP Aggregate data surveys, The Marine Resources Monitoring, Assessment, and Prediction (MARMAP) Program, Marine Resources Research Institute, South Carolina Department of Natural Resources U.S.A.. Available at: http://www.usgs.gov/obis-usa/data_search_and_access/participants.html, accessed 2012.	31.250847	-78.751587	Count	NA
Fish: Maximum Length	451	0.3333333333333333	Composition (%) and biomass (thous. tons) of fish species in Gulf of Anadyr in 2005-2012	Gavrilov, G. M. & Glebov, I. A. (2013) The composition and community structure of benthic fish in the economic zone of Russia Bering sea on the results of studies of “TINRO centr?” in 2005-2012 years. Modern problems of science and education, 11, 37–49.	64	-178	NA	Weight
Fish: Maximum Length	452	0.3333333333333333	Year-to-year dynamics of total nekton biomass (thous. tons) in the upper epipelagic of the North-West Pacific in June-July of 2000s	Khoruzhiy, A. A. & Naydenko, S. V. (2014) Species structure and year-to-year dynamics of nekton biomass in the upper epipelagic layer of the Pacific waters at Kuril Islands in summer periods of the 2000s. Izv. TINRO, 176, 16–36.	47	160	NA	Weight
Fish: Maximum Length	450	0.4095238095238096	Composition (%) and biomass (thous. tons) of fish species in Olyutorsky-Navarin area in 2005-2012	Gavrilov, G. M. & Glebov, I. A. (2013) The composition and community structure of benthic fish in the economic zone of Russia Bering sea on the results of studies of “TINRO centr?” in 2005-2012 years. Modern problems of science and education, 11, 37–49.	60.233333	168.35	NA	Weight
Plants: Seed Mass	480	-0.4333333333333333	ITEX Dataset 2 - Wolfcreek	Elmendorf, S.C. (2012) Global Tundra Vegetation Change –30 years of plant abundance data from unmanipulated and experimentally-warmed plots. Available at: http://www.polardata.ca, accessed 2017. CCIN reference number 10786.	61.56	-135.13	NA	Cover
Plants: Seed Mass	480	-0.4333333333333333	ITEX Dataset 2 - Wolfcreek	Elmendorf, S.C., Henry, G.H., Hollister, R.D., Björk, R.G., Bjorkman, A.D., Callaghan, T.V., Collier, L.S., Cooper, E.J., Cornelissen, J.H. & Day, T.A. (2012a) Global assessment of experimental climate warming on tundra vegetation: heterogeneity over space and time. Ecology letters, 15, 164–175.	61.56	-135.13	NA	Cover
Plants: Seed Mass	480	-0.4333333333333333	ITEX Dataset 2 - Wolfcreek	Elmendorf, S.C., Henry, G.H., Hollister, R.D., Björk, R.G., Boulanger-Lapointe, N., Cooper, E.J., Cornelissen, J.H., Day, T.A., Dorrepaal, E. & Elumeeva, T.G. (2012b) Plot-scale evidence of tundra vegetation change and links to recent summer warming. Nature Climate Change, 2, 453–457.	61.56	-135.13	NA	Cover
Plants: Seed Mass	480	-0.4333333333333333	ITEX Dataset 2 - Wolfcreek	Elmendorf, S.C., Henry, G.H., Hollister, R.D., Fosaa, A.M., Gould, W.A., Hermanutz, L., Hofgaard, A., Jónsdóttir, I.S., Jorgenson, J.C. & Lévesque, E. (2015) Experiment, monitoring, and gradient methods used to infer climate change effects on plant communities yield consistent patterns. Proceedings of the National Academy of Sciences, 112, 448–452.	61.56	-135.13	NA	Cover
Plants: Seed Mass	394	-0.27777777777777785	Zakova hora	Vrška, T., Král, K., Janík, D. & Adam, D. “Natural Forests of the Czech Republic”. Available at: http://naturalforests.cz/research, accessed 2016.	49.65469	15.990502	Count	Weight
Plants: Seed Mass	502	-0.2	Long-term tree demography in old-growth forests of Huron Mts, MI from permanent-plot censuses, 1962-2009	Woods, K. D. (2014) Multi-decade biomass dynamics in an old-growth hemlock-northern hardwood forest, Michigan, USA. PeerJ, 2, e598.	46.92	-88.026	Count	Size
Plants: Seed Mass	486	-0.19802950859533489	ITEX Dataset 8 - Valbercla (Alpine)	Elmendorf, S.C. (2012) Global Tundra Vegetation Change –30 years of plant abundance data from unmanipulated and experimentally-warmed plots. Available at: http://www.polardata.ca, accessed 2017. CCIN reference number 10786.	46.4758	9.5842	NA	Cover
Plants: Seed Mass	486	-0.19802950859533489	ITEX Dataset 8 - Valbercla (Alpine)	Elmendorf, S.C., Henry, G.H., Hollister, R.D., Björk, R.G., Bjorkman, A.D., Callaghan, T.V., Collier, L.S., Cooper, E.J., Cornelissen, J.H. & Day, T.A. (2012a) Global assessment of experimental climate warming on tundra vegetation: heterogeneity over space and time. Ecology letters, 15, 164–175.	46.4758	9.5842	NA	Cover
Plants: Seed Mass	486	-0.19802950859533489	ITEX Dataset 8 - Valbercla (Alpine)	Elmendorf, S.C., Henry, G.H., Hollister, R.D., Björk, R.G., Boulanger-Lapointe, N., Cooper, E.J., Cornelissen, J.H., Day, T.A., Dorrepaal, E. & Elumeeva, T.G. (2012b) Plot-scale evidence of tundra vegetation change and links to recent summer warming. Nature Climate Change, 2, 453–457.	46.4758	9.5842	NA	Cover
Plants: Seed Mass	486	-0.19802950859533489	ITEX Dataset 8 - Valbercla (Alpine)	Elmendorf, S.C., Henry, G.H., Hollister, R.D., Fosaa, A.M., Gould, W.A., Hermanutz, L., Hofgaard, A., Jónsdóttir, I.S., Jorgenson, J.C. & Lévesque, E. (2015) Experiment, monitoring, and gradient methods used to infer climate change effects on plant communities yield consistent patterns. Proceedings of the National Academy of Sciences, 112, 448–452.	46.4758	9.5842	NA	Cover
Plants: Seed Mass	392	-0.19720265943665388	Stozec	Vrška, T., Král, K., Janík, D. & Adam, D. “Natural Forests of the Czech Republic”. Available at: http://naturalforests.cz/research, accessed 2016.	48.879723	13.835815	Count	Weight
Plants: Seed Mass	389	-0.17573375583870182	Ranspurk	Vrška, T., Král, K., Janík, D. & Adam, D. “Natural Forests of the Czech Republic”. Available at: http://naturalforests.cz/research, accessed 2016.	48.678817	16.948159	Count	Weight
Plants: Seed Mass	242	-0.1111111111111111	Lac Croche understory vegetation data set (1998 to 2006)	Paquette, A., Laliberté, E., Bouchard, A., Blois, S. de, Legendre, P. & Brisson, J. (2007) Lac Croche understory vegetation data set (1998–2006). Ecology, 88, 3209. doi:10.1890/07-0513.1	45.993278	-74.001571	Count	NA
Plants: Seed Mass	202	-0.08432800468628596	Mudumalai Forest Dynamics Plot. India - Smithsonian Tropical Research Institute	Sukumar, R. Mudumalai Forest Dynamics Plot Data. Available at: http://www.ctfs.si.edu/site/Mudumalai/, accessed 2013.	11.5989	76.5338	Count	NA
Plants: Seed Mass	235	-0.07692307692307693	Forest Inventory of a Northern Hardwood Forest Watershed 5?	Battles, J.J., Fahey, T. & Cleavitt, N. (2003) “Forest Inventory of a Whole Tree Harvest: Hubbard Brook Experimental Forest Watershed 5, 1982, pre-harvest.” The Hubbard Brook Ecosystem Study LTER Program. Available at: http://www.hubbardbrook.org/data/dataset.php?id=36, accessed 2012.	43.953055	-71.735314	Count	Weight
Plants: Seed Mass	235	-0.07692307692307693	Forest Inventory of a Northern Hardwood Forest Watershed 5?	Battles, J.J., Fahey, T. & Cleavitt, N. (2013) “Forest Inventory of a Whole Tree Harvest: Hubbard Brook Experimental Forest Watershed 5, 1990, 7 years post-harvest.” The Hubbard Brook Ecosystem Study LTER Program. Available at: http://www.hubbardbrook.org/data/dataset.php?id=37, accessed 2016.	43.953055	-71.735314	Count	Weight
Plants: Seed Mass	235	-0.07692307692307693	Forest Inventory of a Northern Hardwood Forest Watershed 5?	Battles, J.J., Fahey, T. & Cleavitt, N. (2013b) “Forest Inventory of a Whole Tree Harvest: Hubbard Brook Experimental Forest Watershed 5, 1994, 10 years post-harvest.” The Hubbard Brook Ecosystem Study LTER Program. Available at: http://www.hubbardbrook.org/data/dataset.php?id=38, accessed 2016.	43.953055	-71.735314	Count	Weight
Plants: Seed Mass	235	-0.07692307692307693	Forest Inventory of a Northern Hardwood Forest Watershed 5?	Battles, J.J., Fahey, T. & Cleavitt, N. (2013c) “Forest Inventory of a Whole Tree Harvest: Hubbard Brook Experimental Forest Watershed 5, 1999, 15 years post-harvest.” The Hubbard Brook Ecosystem Study LTER Program. Available at: http://www.hubbardbrook.org/data/dataset.php?id=39, accessed 2016.	43.953055	-71.735314	Count	Weight
Plants: Seed Mass	384	-0.06060606060606061	Cahnov-Soutok	Vrška, T., Král, K., Janík, D. & Adam, D. “Natural Forests of the Czech Republic”. Available at: http://naturalforests.cz/research, accessed 2016.	48.655242	16.94116	Count	Weight
Plants: Seed Mass	340	-0.0588235294117647	Small Mammal Exclosure Study (SMES) Vegetation Data from the Chihuahuan Desert	Lightfoot, D. (2011) “Small Mammal Exclosure Study (SMES) Vegetation Data from the Chihuahuan Desert Grassland and Shrubland at the Sevilleta National Wildlife Refuge, New Mexico (2006-2009)”. Long Term Ecological Research Network. Available at: http://dx.doi.org/10.6073/pasta/d80d5e2196cd11ef79df23ebe5a77c19, accessed 2016.	34.296	-106.9267	Count	NA
Plants: Seed Mass	496	-0.05484356604976215	ITEX Dataset 18 - Alpine plots (Sonja Wipf)	Elmendorf, S.C. (2012) Global Tundra Vegetation Change –30 years of plant abundance data from unmanipulated and experimentally-warmed plots. Available at: http://www.polardata.ca, accessed 2017. CCIN reference number 10786.	46.431624	8.672891	NA	Cover
Plants: Seed Mass	496	-0.05484356604976215	ITEX Dataset 18 - Alpine plots (Sonja Wipf)	Elmendorf, S.C., Henry, G.H., Hollister, R.D., Björk, R.G., Bjorkman, A.D., Callaghan, T.V., Collier, L.S., Cooper, E.J., Cornelissen, J.H. & Day, T.A. (2012a) Global assessment of experimental climate warming on tundra vegetation: heterogeneity over space and time. Ecology letters, 15, 164–175.	46.431624	8.672891	NA	Cover
Plants: Seed Mass	496	-0.05484356604976215	ITEX Dataset 18 - Alpine plots (Sonja Wipf)	Elmendorf, S.C., Henry, G.H., Hollister, R.D., Björk, R.G., Boulanger-Lapointe, N., Cooper, E.J., Cornelissen, J.H., Day, T.A., Dorrepaal, E. & Elumeeva, T.G. (2012b) Plot-scale evidence of tundra vegetation change and links to recent summer warming. Nature Climate Change, 2, 453–457.	46.431624	8.672891	NA	Cover
Plants: Seed Mass	496	-0.05484356604976215	ITEX Dataset 18 - Alpine plots (Sonja Wipf)	Elmendorf, S.C., Henry, G.H., Hollister, R.D., Fosaa, A.M., Gould, W.A., Hermanutz, L., Hofgaard, A., Jónsdóttir, I.S., Jorgenson, J.C. & Lévesque, E. (2015) Experiment, monitoring, and gradient methods used to infer climate change effects on plant communities yield consistent patterns. Proceedings of the National Academy of Sciences, 112, 448–452.	46.431624	8.672891	NA	Cover
Plants: Seed Mass	214	-0.04782106782106785	Long-term growth mortality and regeneration of trees in permanent vegetation plots in the Pacific Northwest 1910 to present	Harmon, M. & Franklin, J. (2012) “Long-term growth, mortality and regeneration of trees in permanent vegetation plots in the Pacific Northwest, 1910 to present.” Long-Term Ecological Research. Forest Science Data Bank, Corvallis. Available at: http://andrewsforest.oregonstate.edu/data/abstract.cfm?dbcode=TV010, accessed 2012.	45.34296	-122.799	Count	NA
Plants: Seed Mass	495	-0.04761904761904762	ITEX Dataset 17 - Dovre (Kuntshoe) and Faroe (Sornfelli)	Elmendorf, S.C. (2012) Global Tundra Vegetation Change –30 years of plant abundance data from unmanipulated and experimentally-warmed plots. Available at: http://www.polardata.ca, accessed 2017. CCIN reference number 10786.	62.183333	1.334931	NA	Cover
Plants: Seed Mass	495	-0.04761904761904762	ITEX Dataset 17 - Dovre (Kuntshoe) and Faroe (Sornfelli)	Elmendorf, S.C., Henry, G.H., Hollister, R.D., Björk, R.G., Bjorkman, A.D., Callaghan, T.V., Collier, L.S., Cooper, E.J., Cornelissen, J.H. & Day, T.A. (2012a) Global assessment of experimental climate warming on tundra vegetation: heterogeneity over space and time. Ecology letters, 15, 164–175.	62.183333	1.334931	NA	Cover
Plants: Seed Mass	495	-0.04761904761904762	ITEX Dataset 17 - Dovre (Kuntshoe) and Faroe (Sornfelli)	Elmendorf, S.C., Henry, G.H., Hollister, R.D., Björk, R.G., Boulanger-Lapointe, N., Cooper, E.J., Cornelissen, J.H., Day, T.A., Dorrepaal, E. & Elumeeva, T.G. (2012b) Plot-scale evidence of tundra vegetation change and links to recent summer warming. Nature Climate Change, 2, 453–457.	62.183333	1.334931	NA	Cover
Plants: Seed Mass	495	-0.04761904761904762	ITEX Dataset 17 - Dovre (Kuntshoe) and Faroe (Sornfelli)	Elmendorf, S.C., Henry, G.H., Hollister, R.D., Fosaa, A.M., Gould, W.A., Hermanutz, L., Hofgaard, A., Jónsdóttir, I.S., Jorgenson, J.C. & Lévesque, E. (2015) Experiment, monitoring, and gradient methods used to infer climate change effects on plant communities yield consistent patterns. Proceedings of the National Academy of Sciences, 112, 448–452.	62.183333	1.334931	NA	Cover
Plants: Seed Mass	473	-0.0303030303030303	Fourteen years of mapped permanent quadrats in a northern mixed prairie	Anderson, J., Vermeire, L. & Adler, P.B. (2011) Fourteen years of mapped, permanent quadrats in a northern mixed prairie, USA. Ecology, 92, 1703-1703.	46.316667	-105.8	Count	NA
Plants: Seed Mass	60	-0.02931519703037076	Forest Census Plot on Barro Colorado Island	Condit, R., Lao, S., Pérez, R., Dolins, S.B., Foster, R. & Hubbell, S. (2012) Dataset: Barro Colorado Forest Census Plot Data (Version 2012).	9.1521	-79.8465	Count	NA
Plants: Seed Mass	60	-0.02931519703037076	Forest Census Plot on Barro Colorado Island	Condit, R. (1998) Tropical forest census plots: Methods and results from Barro Colorado Island, Panama and a Comparison with other plot. Springer Verlag and RG Landes Company, Berlin,	9.1521	-79.8465	Count	NA
Plants: Seed Mass	60	-0.02931519703037076	Forest Census Plot on Barro Colorado Island	Condit, R., Ashton, P., Bunyavejchewin, S., Dattaraja, H., Davies, S., Esufali, S., Ewango, C., Foster, R., Gunatilleke, I. & Gunatilleke, C. (2006) The importance of demographic niches to tree diversity. Science, 313, 98-101.	9.1521	-79.8465	Count	NA
Plants: Seed Mass	60	-0.02931519703037076	Forest Census Plot on Barro Colorado Island	Condit, R., Chisholm, R.A. & Hubbell, S.P. (2012) Thirty years of forest census at Barro Colorado and the importance of immigration in maintaining diversity. PloS one, 7, e49826.	9.1521	-79.8465	Count	NA
Plants: Seed Mass	60	-0.02931519703037076	Forest Census Plot on Barro Colorado Island	Hubbell, S. P., Condit, R. & Foster, R. B. (2005) "Barro Colorado Forest Census Plot Data ". Available at: https://ctfs.arnarb.harvard.edu/webatlas/datasets/bci, accessed 2012.	9.1521	-79.8465	Count	NA
Plants: Seed Mass	60	-0.02931519703037076	Forest Census Plot on Barro Colorado Island	Condit, R., Pérez, R., Aguilar, S., Lao, S., Robin, F. & Hubbell, S. (2018) Tree species abundance through time in tropical forest census plots, Panama. DataONE Dash, Dataset, , Available at: https://doi.org/10.15146/R3MM4V	9.1521	-79.8465	Count	NA
Plants: Seed Mass	224	-0.01994301994301994	Experiment 133 - Effect of Burning Patterns on Vegetation in the Fish Lake Burn Compartments - Shrub Survey	Cavender-Bares, J. & Reich, P.B. (2012) Shocks to the system: community assembly of the oak savanna in a 40?year fire frequency experiment. Ecology, 93	45.4	-93.2	Count	NA
Plants: Seed Mass	224	-0.01994301994301994	Experiment 133 - Effect of Burning Patterns on Vegetation in the Fish Lake Burn Compartments - Shrub Survey	Reich, P., Wedin, D., Hobbie, S. & Davis, M. “Experiment 133 - Effect of Burning Patterns on Vegetation in the Fish Lake Burn Compartments - Shrub Survey”. Cedar Creek Ecosystem Science Reserve. Available at: http://www.cedarcreek.umn.edu/research/data/experiment?e133, accessed 2012.	45.4	-93.2	Count	NA
Plants: Seed Mass	512	-0.01911617686886404	The Hundt 2001 data - Rudolf Hundt	Hundt, R. (2001) Ökologisch-geobotanische Untersuchungen an den mitteldeutschen Wiesengesellschaften unter besonderer Berücksichtigung ihres Wasserhaushaltes und ihrer Veränderung durch die Intensivbewirtschaftung im Rahmen der Großflächenproduktion. Biosphärenreservat Rhön, Thüringen. Monografie, 3, 366.	51.31445	11.75782	NA	Cover
Plants: Seed Mass	512	-0.01911617686886404	The Hundt 2001 data - Rudolf Hundt	Jandt, U. & Bruelheide, H. (2012) German vegetation reference database (GVRD). Biodiversity & Ecology, 4, 355-355.	51.31445	11.75782	NA	Cover
Plants: Seed Mass	307	-0.01380898497736876	Kellogg LTER seed bank	“The Main Cropping System Experiment (MCSE)”. KBS LTER, Kellogg Biological Station. Available at: http://lter.kbs.msu.edu/research/long-term-experiments/main-cropping-system-experiment/, accessed 2016.	42.40885	-85.38318	Count	NA
Plants: Seed Mass	248	-0.0065359477124183	Evidence for long-term shift in plant community composition under decadal experimental warming	Shi, Z., Sherry, R., Xu, X., Hararuk, O., Souza, L., Jiang, L., Xia, J., Liang, J. & Luo, Y. (2015) Evidence for long-term shift in plant community composition under decadal experimental warming. Journal of Ecology, 103, 1131-1140.	43.833333	-102.166667	Count	NA
Plants: Seed Mass	401	0	Kohoutov	Vrška, T., Král, K., Janík, D. & Adam, D. “Natural Forests of the Czech Republic”. Available at: http://naturalforests.cz/research, accessed 2016.	49.922466	13.77211	Count	NA
Plants: Seed Mass	18	0.00666666666666666	Mapped quadrats in sagebrush steppe long-term data for analyzing demographic rates and plant to plant interactions	Zachmann, L., Moffet, C. & Adler, P. (2010) Mapped quadrats in sagebrush steppe: long-term data for analyzing demographic rates and plant–plant interactions. Ecology, 91, 3427.	44.33	-112.33	Count	NA
Plants: Seed Mass	243	0.02222222222222222	Long-term N-fertilized vegetation plots on Hog Island Virginia Coastal Barrier Islands 1992 to 2014	Day, F. (2010) “Long-term N-fertilized vegetation plots on Hog Island, Virginia Coastal Barrier Islands, 1992-2014.” Virginia Coast Reserve Long-Term Ecological Research Project. Available at: http://www.vcrlter.virginia.edu/cgi-bin/showDataset.cgi?docid=knb-lter-vcr.106, accessed 2013.	37.446634	-75.667464	Count	Cover
Plants: Seed Mass	243	0.02222222222222222	Long-term N-fertilized vegetation plots on Hog Island Virginia Coastal Barrier Islands 1992 to 2014	Day, F. P., Conn, C., Crawford, E. & Stevenson, M. (2004) Long-term effects of nitrogen fertilization on plant community structure on a coastal barrier island dune chronosequence. Journal of Coastal Research, 20, 722–730.	37.446634	-75.667464	Count	Cover
Plants: Seed Mass	481	0.03669879217087869	ITEX Dataset 3 - Bylot (Mesprairie and Mespolygon)	Elmendorf, S.C. (2012) Global Tundra Vegetation Change –30 years of plant abundance data from unmanipulated and experimentally-warmed plots. Available at: http://www.polardata.ca, accessed 2017. CCIN reference number 10786.	73.154112	-79.944419	NA	Cover
Plants: Seed Mass	481	0.03669879217087869	ITEX Dataset 3 - Bylot (Mesprairie and Mespolygon)	Elmendorf, S.C., Henry, G.H., Hollister, R.D., Björk, R.G., Bjorkman, A.D., Callaghan, T.V., Collier, L.S., Cooper, E.J., Cornelissen, J.H. & Day, T.A. (2012a) Global assessment of experimental climate warming on tundra vegetation: heterogeneity over space and time. Ecology letters, 15, 164–175.	73.154112	-79.944419	NA	Cover
Plants: Seed Mass	481	0.03669879217087869	ITEX Dataset 3 - Bylot (Mesprairie and Mespolygon)	Elmendorf, S.C., Henry, G.H., Hollister, R.D., Björk, R.G., Boulanger-Lapointe, N., Cooper, E.J., Cornelissen, J.H., Day, T.A., Dorrepaal, E. & Elumeeva, T.G. (2012b) Plot-scale evidence of tundra vegetation change and links to recent summer warming. Nature Climate Change, 2, 453–457.	73.154112	-79.944419	NA	Cover
Plants: Seed Mass	481	0.03669879217087869	ITEX Dataset 3 - Bylot (Mesprairie and Mespolygon)	Elmendorf, S.C., Henry, G.H., Hollister, R.D., Fosaa, A.M., Gould, W.A., Hermanutz, L., Hofgaard, A., Jónsdóttir, I.S., Jorgenson, J.C. & Lévesque, E. (2015) Experiment, monitoring, and gradient methods used to infer climate change effects on plant communities yield consistent patterns. Proceedings of the National Academy of Sciences, 112, 448–452.	73.154112	-79.944419	NA	Cover
Plants: Seed Mass	355	0.03734423525822539	Plant Species Composition on Selected Watersheds at Konza Prairie	Hartnett, D.C. & Collins, S.L. (2016) PVC02 Plant Species Composition on Selected Watersheds at Konza Prairie. Environmental Data Initiative. Available at: http://dx.doi.org/10.6073/pasta/7b6df00de4d0fcecfd344c02de9f9c62, accessed 2017.	39.083333	-96.58333	NA	Cover
Plants: Seed Mass	393	0.05128205128205128	Velka Ples	Vrška, T., Král, K., Janík, D. & Adam, D. “Natural Forests of the Czech Republic”. Available at: http://naturalforests.cz/research, accessed 2016.	49.989616	13.803386	Count	Weight
Plants: Seed Mass	398	0.05555555555555556	Polom	Vrška, T., Král, K., Janík, D. & Adam, D. “Natural Forests of the Czech Republic”. Available at: http://naturalforests.cz/research, accessed 2016.	49.789846	15.752199	Count	Weight
Plants: Seed Mass	241	0.06631981052690111	Sherman Forest Dynamics Plot Panama	Condit, R. “Sherman Forest Dynamics Plot, Panama.” The Center for Tropical Forest Science. Smithsonian Tropical Research Institute. Available at: http://www.ctfs.si.edu/site/Sherman/, accessed 2013.	9.3636	-79.9547	Count	NA
Plants: Seed Mass	241	0.06631981052690111	Sherman Forest Dynamics Plot Panama	Condit, R., Pérez, R., Aguilar, S., Lao, S., Robin, F. & Hubbell, S. (2018) Tree species abundance through time in tropical forest census plots, Panama. DataONE Dash, Dataset, , Available at: https://doi.org/10.15146/R3MM4V	9.3636	-79.9547	Count	NA
Plants: Seed Mass	485	0.08917693288149804	ITEX Dataset 7 - Akureyri (GA66, MD72, SB63, SY59), Blonduos (SD33, SD34), Dalsmynni (AG4, KD24, KD25), Hjardarland (LH92, SH90), Holtavorduheidi (AH37, AH38, VH49), Modruvellir (LH69, MV51, MV52), Oxnadalsheidi (SA16, SA17, SA19) and Thykkvibaer (HH100, RT81, VE82)	Elmendorf, S.C. (2012) Global Tundra Vegetation Change –30 years of plant abundance data from unmanipulated and experimentally-warmed plots. Available at: http://www.polardata.ca, accessed 2017. CCIN reference number 10786.	64.853559	-19.675504	NA	Cover
Plants: Seed Mass	485	0.08917693288149804	ITEX Dataset 7 - Akureyri (GA66, MD72, SB63, SY59), Blonduos (SD33, SD34), Dalsmynni (AG4, KD24, KD25), Hjardarland (LH92, SH90), Holtavorduheidi (AH37, AH38, VH49), Modruvellir (LH69, MV51, MV52), Oxnadalsheidi (SA16, SA17, SA19) and Thykkvibaer (HH100, RT81, VE82)	Elmendorf, S.C., Henry, G.H., Hollister, R.D., Björk, R.G., Bjorkman, A.D., Callaghan, T.V., Collier, L.S., Cooper, E.J., Cornelissen, J.H. & Day, T.A. (2012a) Global assessment of experimental climate warming on tundra vegetation: heterogeneity over space and time. Ecology letters, 15, 164–175.	64.853559	-19.675504	NA	Cover
Plants: Seed Mass	485	0.08917693288149804	ITEX Dataset 7 - Akureyri (GA66, MD72, SB63, SY59), Blonduos (SD33, SD34), Dalsmynni (AG4, KD24, KD25), Hjardarland (LH92, SH90), Holtavorduheidi (AH37, AH38, VH49), Modruvellir (LH69, MV51, MV52), Oxnadalsheidi (SA16, SA17, SA19) and Thykkvibaer (HH100, RT81, VE82)	Elmendorf, S.C., Henry, G.H., Hollister, R.D., Björk, R.G., Boulanger-Lapointe, N., Cooper, E.J., Cornelissen, J.H., Day, T.A., Dorrepaal, E. & Elumeeva, T.G. (2012b) Plot-scale evidence of tundra vegetation change and links to recent summer warming. Nature Climate Change, 2, 453–457.	64.853559	-19.675504	NA	Cover
Plants: Seed Mass	485	0.08917693288149804	ITEX Dataset 7 - Akureyri (GA66, MD72, SB63, SY59), Blonduos (SD33, SD34), Dalsmynni (AG4, KD24, KD25), Hjardarland (LH92, SH90), Holtavorduheidi (AH37, AH38, VH49), Modruvellir (LH69, MV51, MV52), Oxnadalsheidi (SA16, SA17, SA19) and Thykkvibaer (HH100, RT81, VE82)	Elmendorf, S.C., Henry, G.H., Hollister, R.D., Fosaa, A.M., Gould, W.A., Hermanutz, L., Hofgaard, A., Jónsdóttir, I.S., Jorgenson, J.C. & Lévesque, E. (2015) Experiment, monitoring, and gradient methods used to infer climate change effects on plant communities yield consistent patterns. Proceedings of the National Academy of Sciences, 112, 448–452.	64.853559	-19.675504	NA	Cover
Plants: Seed Mass	356	0.09999757371885178	Long-term stem inventory data from tropical rain forest plots in Australia	Bradford, M.G., Murphy, H.T., Ford, A.J., Hogan, D.L. & Metcalfe, D.J. (2014) Long?term stem inventory data from tropical rain forest plots in Australia. Ecology, 95, 2362-2362.	-17.03808	145.561207	Count	NA
Plants: Seed Mass	298	0.12380952380952384	Long-term mapped quadrats from Kansas prairie demographic information for herbaceaous plants	Adler, P.B., Tyburczy, W.R. & Lauenroth, W.K. (2007) Long-term mapped quadrats from Kansas prairie: demographic information for herbaceaous plants. Ecology, 88, 2673-2673.	38.8	-99.3	NA	Cover
Plants: Seed Mass	396	0.1319265805961049	Doutnac	Vrška, T., Král, K., Janík, D. & Adam, D. “Natural Forests of the Czech Republic”. Available at: http://naturalforests.cz/research, accessed 2016.	49.955324	14.153373	Count	Weight
Plants: Seed Mass	497	0.15151515151515152	ITEX Dataset 19 - Teberda (Festuca Varia Grassland, Malaya Alpine Lichen-Heath)	Elmendorf, S.C. (2012) Global Tundra Vegetation Change –30 years of plant abundance data from unmanipulated and experimentally-warmed plots. Available at: http://www.polardata.ca, accessed 2017. CCIN reference number 10786.	43.27	41.42	NA	Cover
Plants: Seed Mass	497	0.15151515151515152	ITEX Dataset 19 - Teberda (Festuca Varia Grassland, Malaya Alpine Lichen-Heath)	Elmendorf, S.C., Henry, G.H., Hollister, R.D., Björk, R.G., Bjorkman, A.D., Callaghan, T.V., Collier, L.S., Cooper, E.J., Cornelissen, J.H. & Day, T.A. (2012a) Global assessment of experimental climate warming on tundra vegetation: heterogeneity over space and time. Ecology letters, 15, 164–175.	43.27	41.42	NA	Cover
Plants: Seed Mass	497	0.15151515151515152	ITEX Dataset 19 - Teberda (Festuca Varia Grassland, Malaya Alpine Lichen-Heath)	Elmendorf, S.C., Henry, G.H., Hollister, R.D., Björk, R.G., Boulanger-Lapointe, N., Cooper, E.J., Cornelissen, J.H., Day, T.A., Dorrepaal, E. & Elumeeva, T.G. (2012b) Plot-scale evidence of tundra vegetation change and links to recent summer warming. Nature Climate Change, 2, 453–457.	43.27	41.42	NA	Cover
Plants: Seed Mass	497	0.15151515151515152	ITEX Dataset 19 - Teberda (Festuca Varia Grassland, Malaya Alpine Lichen-Heath)	Elmendorf, S.C., Henry, G.H., Hollister, R.D., Fosaa, A.M., Gould, W.A., Hermanutz, L., Hofgaard, A., Jónsdóttir, I.S., Jorgenson, J.C. & Lévesque, E. (2015) Experiment, monitoring, and gradient methods used to infer climate change effects on plant communities yield consistent patterns. Proceedings of the National Academy of Sciences, 112, 448–452.	43.27	41.42	NA	Cover
Plants: Seed Mass	489	0.1523809523809524	ITEX Dataset 11 - Finse (Ridge)	Elmendorf, S.C. (2012) Global Tundra Vegetation Change –30 years of plant abundance data from unmanipulated and experimentally-warmed plots. Available at: http://www.polardata.ca, accessed 2017. CCIN reference number 10786.	60.37	7.32	NA	Cover
Plants: Seed Mass	489	0.1523809523809524	ITEX Dataset 11 - Finse (Ridge)	Elmendorf, S.C., Henry, G.H., Hollister, R.D., Björk, R.G., Bjorkman, A.D., Callaghan, T.V., Collier, L.S., Cooper, E.J., Cornelissen, J.H. & Day, T.A. (2012a) Global assessment of experimental climate warming on tundra vegetation: heterogeneity over space and time. Ecology letters, 15, 164–175.	60.37	7.32	NA	Cover
Plants: Seed Mass	489	0.1523809523809524	ITEX Dataset 11 - Finse (Ridge)	Elmendorf, S.C., Henry, G.H., Hollister, R.D., Björk, R.G., Boulanger-Lapointe, N., Cooper, E.J., Cornelissen, J.H., Day, T.A., Dorrepaal, E. & Elumeeva, T.G. (2012b) Plot-scale evidence of tundra vegetation change and links to recent summer warming. Nature Climate Change, 2, 453–457.	60.37	7.32	NA	Cover
Plants: Seed Mass	489	0.1523809523809524	ITEX Dataset 11 - Finse (Ridge)	Elmendorf, S.C., Henry, G.H., Hollister, R.D., Fosaa, A.M., Gould, W.A., Hermanutz, L., Hofgaard, A., Jónsdóttir, I.S., Jorgenson, J.C. & Lévesque, E. (2015) Experiment, monitoring, and gradient methods used to infer climate change effects on plant communities yield consistent patterns. Proceedings of the National Academy of Sciences, 112, 448–452.	60.37	7.32	NA	Cover
Plants: Seed Mass	471	0.1704545454545454	Prescribed Burn Effect on Chihuahuan Desert Grasses and Shrubs at the Sevilleta National Wildlife Refuge	Muldavin, E. & Collins, S. (2003) Prescribed Burn Effect on Chihuahuan Desert Grasses and Shrubs at the Sevilleta National Wildlife Refuge, New Mexico: Species Composition Study 2004 to present. Sevilleta LTER. Available at: http://sev.lternet.edu/data/sev-166, accessed 2016.	34.35	-106.88	Count	NA
Plants: Seed Mass	255	0.18095238095238095	Multi-decade. spatially explicit population studies of canopy dynamics in Michigan old-growth forests	Woods, K. D. (2009) Multi-decade, spatially explicit population studies of canopy dynamics in Michigan old-growth forests. Ecology, 90, 3587.	46.3667	-87.1333	Count	NA
Plants: Seed Mass	234	0.1868131868131868	Forest Inventory of a Northern Hardwood Forest Watershed 6	Battles, J.J., Fahey, T. & Cleavitt, N. “Forest Inventory of a Northern Hardwood Forest: Watershed 6 1965, Hubbard Brook Experimental Forest.” The Hubbard Brook Ecosystem Study LTER Program. Available at: http://www.hubbardbrook.org/data/dataset.php?id=29, accessed 2016.	43.953465	-71.739556	Count	Weight
Plants: Seed Mass	234	0.1868131868131868	Forest Inventory of a Northern Hardwood Forest Watershed 6	Battles, J.J., Fahey, T. & Cleavitt, N. “Forest Inventory of a Northern Hardwood Forest: Watershed 6 1977, Hubbard Brook Experimental Forest.” The Hubbard Brook Ecosystem Study LTER Program. Available at: http://www.hubbardbrook.org/data/dataset.php?id=30, accessed 2016.	43.953465	-71.739556	Count	Weight
Plants: Seed Mass	234	0.1868131868131868	Forest Inventory of a Northern Hardwood Forest Watershed 6	Battles, J.J., Fahey, T. & Cleavitt, N. “Forest Inventory of a Northern Hardwood Forest: Watershed 6 1987, Hubbard Brook Experimental Forest.” The Hubbard Brook Ecosystem Study LTER Program. Available at: http://www.hubbardbrook.org/data/dataset.php?id=32, accessed 2016.	43.953465	-71.739556	Count	Weight
Plants: Seed Mass	234	0.1868131868131868	Forest Inventory of a Northern Hardwood Forest Watershed 6	Battles, J.J., Fahey, T. & Cleavitt, N. “Forest Inventory of a Northern Hardwood Forest: Watershed 6 1992, Hubbard Brook Experimental Forest.” The Hubbard Brook Ecosystem Study LTER Program. Available at: http://www.hubbardbrook.org/data/dataset.php?id=33, accessed 2016.	43.953465	-71.739556	Count	Weight
Plants: Seed Mass	234	0.1868131868131868	Forest Inventory of a Northern Hardwood Forest Watershed 6	Battles, J.J., Fahey, T. & Cleavitt, N. “Forest Inventory of a Northern Hardwood Forest: Watershed 6 1997, Hubbard Brook Experimental Forest.” The Hubbard Brook Ecosystem Study LTER Program. Available at: http://www.hubbardbrook.org/data/dataset.php?id=34, accessed 2016.	43.953465	-71.739556	Count	Weight
Plants: Seed Mass	234	0.1868131868131868	Forest Inventory of a Northern Hardwood Forest Watershed 6	Battles, J.J., Fahey, T. & Cleavitt, N. “Forest Inventory of a Northern Hardwood Forest: Watershed 6 1982, Hubbard Brook Experimental Forest.” The Hubbard Brook Ecosystem Study LTER Program. Available at: http://www.hubbardbrook.org/data/dataset.php?id=31, accessed 2016.	43.953465	-71.739556	Count	Weight
Plants: Seed Mass	234	0.1868131868131868	Forest Inventory of a Northern Hardwood Forest Watershed 6	Battles, J.J., Johnson, C., Hamburg, S., Fahey, T., Driscoll, C. & Likens, G. (2003) “Forest Inventory of a Northern Hardwood Forest: Watershed 6 2002.” The Hubbard Brook Ecosystem Study LTER Program. Available at: http://www.hubbardbrook.org/data/dataset.php?id=35, accessed 2012.	43.953465	-71.739556	Count	Weight
Plants: Seed Mass	336	0.197928784675619	Long term monitoring and experimental manipulation of a Chihuahuan Desert ecosystem near Portal Arizona	Ernest, S., Valone, T.J. & Brown, J.H. (2009) Long?term monitoring and experimental manipulation of a Chihuahuan Desert ecosystem near Portal, Arizona, USA. Ecology, 90, 1708-1708.	31.938889	-109.0797	Count	NA
Plants: Seed Mass	240	0.2613240418118467	Pinon-Juniper (Core Site) Quadrat Data for the Net Primary Production Study at the Sevilleta National Wildlife Refuge New Mexico (2003-present )	Muldavin, E. “Pinon-Juniper (Core Site) Quadrat Data for the Net Primary Production Study at the Sevilleta National Wildlife Refuge, New Mexico (2003-Present).” Sevilleta Long Term Ecological Research Program. Available at: http://sev.lternet.edu/node/1718, accessed 2013.	34.35	-106.88	Count	Cover
Plants: Seed Mass	465	0.3333333333333333	Plants from the Bavarian Forest	Thorn, S., Bässler, C., Bernhardt-Römermann, M., Cadotte, M., Heibl, C., Schäfer, H., Seibold, S. & Müller, J. (2016) Changes in the dominant assembly mechanism drive species loss caused by declining resources. Ecology Letters, 19, 163–170.	49.580698	13.309649	Count	NA
Plants: Seed Mass	465	0.3333333333333333	Plants from the Bavarian Forest	Thorn, S., Bässler, C., Gottschalk, T., Hothorn, T., Bussler, H., Raffa, K. & Müller, J. (2014) New insights into the consequences of post-windthrow salvage logging revealed by functional structure of saproxylic beetles assemblages. PLoS ONE, 9, e101757.	49.580698	13.309649	Count	NA
Plants: Seed Mass	465	0.3333333333333333	Plants from the Bavarian Forest	Thorn, S., Werner, S. A., Wohlfahrt, J., Bässler, C., Seibold, S., Quillfeldt, P. & Müller, J. (2016) Response of bird assemblages to windstorm and salvage logging - Insights from analyses of functional guild and indicator species. Ecological Indicators, 65, 142–148.	49.580698	13.309649	Count	NA
Plants: Seed Mass	483	0.3382352941176471	ITEX Dataset 5 - Teberda (Malaya Alpine-Snowbed and Geranium Hedysarum Meadow)	Elmendorf, S.C. (2012) Global Tundra Vegetation Change –30 years of plant abundance data from unmanipulated and experimentally-warmed plots. Available at: http://www.polardata.ca, accessed 2017. CCIN reference number 10786.	43.27	41.41	NA	Cover
Plants: Seed Mass	483	0.3382352941176471	ITEX Dataset 5 - Teberda (Malaya Alpine-Snowbed and Geranium Hedysarum Meadow)	Elmendorf, S.C., Henry, G.H., Hollister, R.D., Björk, R.G., Bjorkman, A.D., Callaghan, T.V., Collier, L.S., Cooper, E.J., Cornelissen, J.H. & Day, T.A. (2012a) Global assessment of experimental climate warming on tundra vegetation: heterogeneity over space and time. Ecology letters, 15, 164–175.	43.27	41.41	NA	Cover
Plants: Seed Mass	483	0.3382352941176471	ITEX Dataset 5 - Teberda (Malaya Alpine-Snowbed and Geranium Hedysarum Meadow)	Elmendorf, S.C., Henry, G.H., Hollister, R.D., Björk, R.G., Boulanger-Lapointe, N., Cooper, E.J., Cornelissen, J.H., Day, T.A., Dorrepaal, E. & Elumeeva, T.G. (2012b) Plot-scale evidence of tundra vegetation change and links to recent summer warming. Nature Climate Change, 2, 453–457.	43.27	41.41	NA	Cover
Plants: Seed Mass	483	0.3382352941176471	ITEX Dataset 5 - Teberda (Malaya Alpine-Snowbed and Geranium Hedysarum Meadow)	Elmendorf, S.C., Henry, G.H., Hollister, R.D., Fosaa, A.M., Gould, W.A., Hermanutz, L., Hofgaard, A., Jónsdóttir, I.S., Jorgenson, J.C. & Lévesque, E. (2015) Experiment, monitoring, and gradient methods used to infer climate change effects on plant communities yield consistent patterns. Proceedings of the National Academy of Sciences, 112, 448–452.	43.27	41.41	NA	Cover
Plants: Seed Mass	364	0.3999999999999999	Long-term reductions in anthropogenic nutrients link to improvements in Chesapeake Bay habitat	Ruhl, H. A. & Rybicki, N. B. (2010) Long-term reductions in anthropogenic nutrients link to improvements in Chesapeake Bay habitat. Proceedings of the National Academy of Sciences, 107 (38), 16566–16570. doi:10.1073/pnas.1003590107.	38.901	-77.069	NA	Cover
Plants: Seed Mass	10	0.45588235294117646	Windstorm disturbance without patch dynamics twelve years of change in a Minnesota forest	Webb, S. L. & Scanga, S. E. (2001) Windstorm Disturbance without Patch Dynamics: Twelve Years of Change in a Minnesota Forest. Ecology, 82, 893 –897.	47.4	-95.12	Count	NA
Marine: Qual. Body Size	457	-0.0669475959880091	Dynamics of a coral reef community	Kuo, C.-Y., Yuen, Y.S., Meng, P.-J., Ho, P.-H., Wang, J.-T., Liu, P.-J., Chang, Y.-C., Dai, C.-F., Fan, T.-Y., Lin, H.-J., Baird, A. H. & Chen, C. A. (2012) Recurrent Disturbances and the Degradation of Hard Coral Communities in Taiwan. PLoS ONE, 7, e44364.	21.944853	120.768636	MeanCount	NA
Marine: Qual. Body Size	97	-0.0424395211239847	Archives of the Arctic Seas Zooplankton (ARC)	Markhaseva, E.L., Golikov, A.A., Agapova, T.A. & Beig, A.A. (1985) Archives of the Arctic Seas Zooplankton. Available at: http://www.iobis.org/mapper/?dataset=4470, accessed 2012.	72.739441	10.694448	Count	NA
Marine: Qual. Body Size	330	-0.02406013170987335	Over 75 years of zooplankton data from Australia	Davies, C. H., Armstrong, A. J., Baird, M., Coman, F., Edgar, S., Gaughan, D., Greenwood, J., Gusmão, F., Henschke, N., Koslow, J. A., Leterme, S. C., McKinnon, A. D., Miller, M., Pausina, S., Palomino, J. U., Roennfeldt, R.-L., Rothlisberg, P., Slotwinski, A., Strzelecki, J., Suthers, I. M., Swadling, K. M., Talbot, S., Tonks, M., Tranter, D. H., Young, J. W. & Richardson, A. J. (2014) Over 75 y…	-23.830553	136.449216	Density	NA
Marine: Qual. Body Size	176	0.07638981936866326	Atlantic Zone Monitoring Program Maritimes Region (AZMP) plankton datasets. In Fisheries and Oceans Canada - BioChem archive (OBIS Canada)	Kennedy, M. & Spry, J. (2011) Atlantic Zone Monitoring Program Maritimes Region plankton datasets. Fisheries and Oceans Canada-BioChem archive. OBIS Canada, Bedford Institute of Oceanography, Dartmouth, Nova Scotia, Canada.	45.073359	-60.564453	Count	Weight
Marine: Qual. Body Size	143	0.13133002154811185	COPEPODA-ESPOBIS Data Base IMO-UdeC	Escribano, R., Manríquez, K. & Godoy, F. (2006) "Copepoda-COPAS Center (COPAS_CPD1) - Planktonic copepods from the Chilean Humboldt Current System - Eastern South Pacific Regional Node of OBIS (ESPOBIS)". Available at: http://www.iobis.org, accessed 2012.	-28.493581	-71.860312	Count	NA
Marine: Qual. Body Size	143	0.13133002154811185	COPEPODA-ESPOBIS Data Base IMO-UdeC	Hidalgo, P., Escribano, R., Vergara, O., Jorquera, E., Donoso, K. & Mendoza, P. (2010) Patterns of copepod diversity in the Chilean coastal upwelling system. Deep Sea Research Part II: Topical Studies in Oceanography, 57, 2089–2097.	-28.493581	-71.860312	Count	NA
Marine: Qual. Body Size	133	NA	Copepods (Tropical and Subtropical Western South Atlantic OBIS)	Björnberg, T. (1963) On the marine free-living copepods off Brazil. Boletim do Instituto oceanogràfico, 13, 03-142.	-14.616657	-42.219116	Count	NA
Marine: Qual. Body Size	133	NA	Copepods (Tropical and Subtropical Western South Atlantic OBIS)	Silveira, F. L. & Lopes, R. M. (2008) "On the Marine Free-Living Copepods off Brazil -WSAOBIS". Western South Atlantic OBIS, São Paulo. Available at: http://www.iobis.org, accessed 2012.	-14.616657	-42.219116	Count	NA
Marine: Qual. Body Size	367	NA	Monitoring site 1000 Coastal zone research - Tidal flat survey	Monitoring Site 1000 Project, Biodiversity Center, Ministry of Environment of Japan (2015) “Monitoring site 1000 Coastal zone research - Tidal flat survey” (HIG01.zip, downloaded from http://www.biodic.go.jp/moni1000/findings/data/index_file_tidalflats.html). Accessed 2016.	34.058009	134.978473	Count	NA
